# Supplementary material for: Species-specific structural adaptation of the potyviral coat protein in virions and virus-like particles
Source: Commun Biol. 2026 Jan 13;9:226. doi: 10.1038/s42003-025-09502-w (PMC12902108; doi:10.1038/s42003-025-09502-w)
Supplement: Supplementary file 4 — Supplementary Data 1 [file 42003_2025_9502_MOESM4_ESM.xlsx]

## Sheet: Fig. 1
Figure 1d: GenBank accession numbers of CP sequences used for conservation score calculation.
Accession Number	Potyvirus
KC691259	Narcissus Late Season Yellows Virus (NLSYV)
AM158908	Narcissus Yelow Stripe Virus (NYSV)
LC159494	Wild Onion Symptomless Virus (WoSV)
AJ316084	Scallion Mosaic Virus (ScaMV)
AF169561	Turnip Mosaic Virus (TuMV)
AB027007	Japanese Yam Mosaic Virus (JYMV)
EU847625	Lupine Mosaic Virus (LuMV)
D86371	Sweet Potato Feathery Mottle Virus (SPFMV)
GU207957	Sweet Potato Virus C (SPVC)
JN613807	Sweet Potato Virus 2 (SPV2)
JQ824374	Sweet Potato Virus G (SPVG)
KC443039	Sweet Potato Latent Virus (SPLV)
X97705	Lettuce Mosaic Virus (LMV)
KT633868	Pecan Mosaic-Associated Virus (PMaV)
MW972223	Scorzonera Virus A (SCoVA)
KU941946	Endive Necrotic Mosaic Virus (ENMV)
KF906523	Vanilla Distortion Mosaic Virus (VDMV)
KY828925	Hyacinth Mosaic Virus (HyaMV)
OL742438	Ranunculus Mild Mosaic Virus (RanMMV)
KJ830760	Asparagus Virus 1 (AV1)
D13751	Plum Pox Virus (PPV)
KX013584	Callistephus Mottle Virus (CalMoV)
MW546936	Marigold Mosaic Virus (MMV)
KT222674	Jasmine Virus T (JVT)
JQ801448	Columbian Datura Virus (CDV)
KM523548	Tamarillo Leaf Malformation Virus (TaLMV)
JQ350738	Sunflower Mild Mosaic Virus (SuMMoV)
M11458	Tobacco Etch Virus (TEV)
JQ609095	Pokeweed Mosaic Virus (PkMV)
AJ296311	Potato Virus A (PVA)
JX294310	Potato Yellow Blotch Virus (PYBV)
X04083	Tobacco Vein Mottling Virus (TVMV)
KX355613	Euphorbia Ringspot Virus (EuRSV)
U42596	Yam Mosaic Virus (YMV)
HM363516	Apium Virus Y (ApVY)
HQ676607	Celery Mosaic Virus (CeMV)
GQ916624	Panax Virus Y (PanVY)
JX156434	Carrot Thin Leaf Virus (CtTLV)
MN853672	Ashitaba Mosaic Virus (AshMV)
AB219545	Konjac Mosaic Virus (KoMV)
D83749	Bean Yellow Mosaic Virus (BYMV)
AB011819	Clover Yellow Vein Virus (ClYVV)
MF953305	Mediterranean Ruda Virus (MeRV)
MF543013	Lily Yellow Mosaic Virus (LYMV)
MN549985	Paris Virus 1 (ParV1)
AJ851866	Thunberg Fritillary Mosaic Virus (TFMV)
MH779625	Platycodon Mild Mottle Virus (PlaMMV)
AJ307057	Leek Yellow Stripe Virus (LYSV)
AJ564636	Lily Mottle Virus (LMoV)
AJ243766	Potato Virus V (PVV)
AJ437279	Wild Potato Mosaic Virus (WPMV)
AJ437280	Peru Tomato Mosaic Virus (PToMV)
JX867236	Brugmansia Mosaic Virus (BruMV)
M96425	Pepper Mottle Virus (PepMoV)
AB551370	Brugmansia Suaveolens Mottle Virus (BsMoV)
KT834407	Tobacco Mosqueado Virus (TMosqV)
AB541985	Pepper Yellow Mosaic Virus (PepYMV)
OL355031	Amazon Lily Mosaic Virus (ALiMV)
KU685505	Barbacena Virus Y (BarVY)
KF649336	Bidens Mosaic Virus (BiMV)
GU181199	Sunflower Chlorotic Mottle Virus (SuCMoV)
KX856009	Sunflower Ring Blotch Virus (SuRBV)
AM181350	Pepper Severe Mosaic Virus (PepSMV)
KM396648	Potato Virus Y (PVY)
OL584351	Amaranthus Leaf Mottle Virus (AmLMV)
MK440140	Alstroemeria Mosaic Virus (AlMV)
MH680824	Mashua Virus Y (MasVY)
EU564817	Verbena Virus Y (VVY)
AF538686	Bidens Mottle Virus (BiMoV)
JQ314463	Tomato Necrotic Stunt Virus (ToNStV)
DQ925486	Arracacha Mottle Virus (AMoV)
KP769852	Lettuce Italian Necrotic Virus (LINV)
MF997470	African Eggplant Mosaic Virus (AEMV)
AJ237843	Chilli Veinal Mottle Virus (ChiVMV)
DQ645484	Pepper Veinal Mottle Virus (PVMV)
DQ851495	Wild Tomato Mosaic Virus (WTMV)
JN008909	Chilli Ringspot Virus (ChiRSV)
EF219408	Tobacco Vein Banding Mosaic Virus (TVBMV)
AB818538	Habenaria Mosaic Virus (HaMV)
JF320812	Iris Mild Mosaic Virus (IMMV)
MH206616	Dioscorea Mosaic Virus (DMV)
JX470965	Yam Mild Mosaic Virus (YMMV)
EF427894	Gloriosa Stripe Mosaic Virus (GSMV)
EF579955	Moroccan Watermelon Mosaic Virus (MWMV)
KY623505	Sudan Watermelon Mosaic Virus (SuWMV)
EU410442	Algerian Watermelon Mosaic Virus (AWMV)
KU355553	Zucchini Shoestring Virus (ZSV)
X67673	Papaya Ringspot Virus (PRSV)
KC345607	Zucchini Tigre Mosaic Virus (ZTMV)
BD171712	Papaya Leaf Distortion Mosaic Virus (PLDMV)
MF420353	Thladiantha Dubia Mosaic Virus (ThDMV)
DQ299908	Daphne Mosaic Virus (DapMV)
KU556609	Daphne Virus Y (DVY)
JQ807997	Ornithogalum Mosaic Virus (OrMV)
KU981083	Gladiolus Mosaic Virus (GdMV)
JQ395040	Hippeastrum Mosaic Virus (HiMV)
EF362621	Nerine Yellow Stripe Virus (NeYSV)
MN114634	Noni Mosaic Virus (NoMV)
AY437609	Watermelon Mosaic Virus (WMV)
D00507	Soybean Mosaic Virus (SMV)
EF105298	Calla Lily Latent Virus (CLLV)
AY656816	Wisteria Vein Mosaic Virus (WVMV)
AB246773	East Asian Passiflora Virus (EAPV)
AM039800	Fritillary Virus Y (FVY)
MF509898	Paris Mosaic Necrosis Virus (PMNV)
U19287	Bean Common Mosaic Necrosis Virus (BCMNV)
AF348210	Cowpea Aphid-Borne Mosaic Virus (CABMV)
LC379162	East Asian Passiflora Distortion Virus (EAPDV)
MK110656	Ugandan Passiflora Virus (UPV)
KY562565	Saffron Latent Virus (SaLV)
AJ312437	Blackeye Cowpea Mosaic Virus (BlCMV)
JN190431	Yam Bean Mosaic Virus (YBMV)
KU981084	Impatiens Flower Break Virus (IFBV)
MH286883	Passionfruit Vietnam Virus (PVNV)
DQ851493	Telosma Mosaic Virus (TelMV)
JQ807999	Blue Squill Virus A (BSVA)
HQ161081	Hardenbergia Mosaic Virus (HarMV)
HQ122652	Passionfruit Woodiness Virus (PWV)
AF127929	Zucchini Yellow Mosaic Virus (ZYMV)
AJ298033	Dasheen Mosaic Virus (DsMV)
AY626825	Zantedeschia Mild Mosaic Virus (ZaMMV)
DQ821938	Basella Rugose Mosaic Virus (BaRMV)
MT247721	Mirabilis Crinkle Mosaic Virus (MiCMV)
AY206394	Beet Mosaic Virus (BtMV)
MN592680	Begonia Flower Breaking Virus (BFBV)
LC604019	Anemone Mosaic Virus (AnMV)
FM206346	Freesia Mosaic Virus (FreMV)
AF023848	Peanut Mottle Virus (PeMoV)
MT513101	Achyranthes Virus A (AcVA)
LC228573	Gomphocarpus Mosaic Virus (GoMV)
JF838187	Keunjorong Mosaic Virus (KjMV)
MH376747	Pleione Flower Breaking Virus (PlFBV)
DQ851496	Banana Bract Mosaic Virus (BBrMV)
MK241979	Dendrobium Chlorotic Mosaic Virus (DeCMV)
OL771185	Tuberose Mild Mosaic Virus (TuMMV)
OL771186	Tuberose Mild Mottle Virus (TuMMoV)
MT533610	Clivia Yellow Stripe Virus (ClYSV)
KP343681	Catharanthus Mosaic Virus (CatMV)
KY657266	Cucurbit Vein Banding Virus (CVBV)
D10930	Pea Seed-Borne Mosaic Virus (PSbMV)
AJ001691	Maize Dwarf Mosaic Virus (MDMV)
AJ310197	Sorghum Mosaic Virus (SrMV)
AJ297628	Sugarcane Mosaic Virus (SCMV)
AY642590	Pennisetum Mosaic Virus (PenMV)
JQ692088	Iranian Johnsongrass Mosaic Virus (IJMV)
LC573287	Pleioblastus Mosaic Virus (PleMV)
MT790493	Pennisetum Alopecuroides Mosaic Virus (PalMV)
Z26920	Johnsongrass Mosaic Virus (JGMV)
GQ421689	Canna Yellow Streak Virus (CaYSV)
AF499738	Cocksfoot Streak Virus (CSV)
JX156422	Donkey Orchid Virus A (DOVA)
JQ723475	Cyrtanthus Elatus Virus A (CEVA)
AM182028	Narcissus Degeneration Virus (NDV)
AJ510223	Onion Yellow Dwarf Virus (OYDV)
AJ865076	Shallot Yellow Stripe Virus (SYSV)
MK286375	Costus Stripe Mosaic Virus (CoSMV)
OL584375	Tradescantia Mild Mosaic Virus (TraMMV)
KT692938	Iris Severe Mosaic Virus (ISMV)

## Sheet: Fig. 4
Figure 4e: Data for viral gene expression.												Figure 4f: Data for virus particle quantity.
Local leaves, 3 dpi												Systemic leaves, 6 dpi
Normalized RLUC activity													syst6dpi_1	syst6dpi_2	syst6dpi_3	syst6dpi_4	average	stdev	units
	local3dpi_1	local3dpi_2	local3dpi_3	local3dpi_4	local3dpi_5	local3dpi_6	average	stdev	units			PVA_WT	251424	183503	64784	196504	174054	78569.1	no of particles
PVA_WT	353.005	542.058	713.701	1175.72	1080.5	477.814	723.8	335.439	relative light units/µl			PVA_CPR163A	979.636	1114.89	1146.07	1054.63	1073.81	73.3619
PVA_CPR163A	649.795	424.551	297.646	146.488	236.414	530.411	380.884	189.378				Mock	1017.19	828.869	850.601	NA	898.888	103.03
	TTEST	significance											TTEST	significance
WT-CPR163A	0.0612581	NS										Mock-WT	0.0216614	*
												Mock-CPR163A	0.0759882	NS
Tests of Normality												WT-CPR163A	0.0217202	*
	Kolmogorov-Smirnova			Shapiro-Wilk
	Statistic	df	Sig.	Statistic	df	Sig.						Tests of Normality
WT	0.206023	6	,200*	0.904403	6	0.40061							Kolmogorov-Smirnova			Shapiro-Wilk
CPR163A	0.169862	6	,200*	0.971297	6	0.901033							Statistic	df	Sig.	Statistic	df	Sig.
*. This is a lower bound of the true significance.												WT	0.237795	3		0.975903	3	0.702324
a. Lilliefors Significance Correction												CPR163A	0.319171	3		0.884699	3	0.338331
												Mock	0.347013	3		0.835262	3	0.201793
												a. Lilliefors Significance Correction
Systemic leaves, 6dpi
RLUC activity
	systemic6dpi_1	systemic6dpi_2	systemic6dpi_3	systemic6dpi_4	systemic6dpi_5	systemic6dpi_6	average	stdev	units
PVA_WT	49863.4	80236.2	44614	45572.2	38070.4	98476	59472	24152.8	relative light units/µl
PVA_CPR163A	1.8	3	2.2	2.6	3.4	8.2	3.53333	2.35514
Test Statisticsa
	RLUC	significance
Mann-Whitney U	0
Wilcoxon W	21
Z	-2.88231
Asymp. Sig. (2-tailed)	0.00394775	**
Exact Sig. [2*(1-tailed Sig.)]	,002b
a. Grouping Variable: Strain
b. Not corrected for ties.
Tests of Normality
	Kolmogorov-Smirnova			Shapiro-Wilk
	Statistic	df	Sig.	Statistic	df	Sig.
WT	0.321288	6	0.0524496	0.830487	6	0.108515
CPR163A	0.355907	6	0.016839	0.726011	6	0.0114857
a. Lilliefors Significance Correction
Systemic leaves, 10 dpi
RLUC activity
	systemic10dpi_1	systemic10dpi_2	systemic10dpi_3	average	stdev	units
PVA_WT	2048156	1813584	2005337	1.95569e+06	124918	relative light units/µl
PVA_CPR163A	622	288	151	353.667	242.269
	TTEST	significance
WT-CPR163A	0.00135763	**
Tests of Normality
	Kolmogorov-Smirnova			Shapiro-Wilk
	Statistic	df	Sig.	Statistic	df	Sig.
WT	0.321137	3		0.881544	3	0.328952
CPR163A	0.27349	3		0.9449	3	0.547467
a. Lilliefors Significance Correction

## Sheet: Fig. 5
Figure 5a, b: GenBank accession numbers of CP sequences used for phylogenetic tree and sequence logos.
Accession Number	Potyvirus
AM158908	Narcissus Yelow Stripe Virus (NYSV)
AF169561	Turnip Mosaic Virus (TuMV)
AB027007	Japanese Yam Mosaic Virus (JYMV)
D86371	Sweet Potato Feathery Mottle Virus (SPFMV)
GU207957	Sweet Potato Virus C (SPVC)
JQ824374	Sweet Potato Virus G (SPVG)
AB011819	Clover Yellow Vein Virus (ClYVV)
D83749	Bean Yellow Mosaic Virus (BYMV)
AJ307057	Leek Yellow Stripe Virus (LYSV)
AJ564636	Lily Mottle Virus (LMoV)
D13751	Plum Pox Virus (PPV)
M11458	Tobacco Etch Virus (TEV)
AJ296311	Potato Virus A (PVA)
X04083	Tobacco Vein Mottling Virus (TVMV)
U42596	Yam Mosaic Virus (YMV)
X97705	Lettuce Mosaic Virus (LMV)
AJ243766	Potato Virus V (PVV)
M96425	Pepper Mottle Virus (PepMoV)
AB541985	Pepper Yellow Mosaic Virus (PepYMV)
KM396648	Potato Virus Y (PVY)
GU181199	Sunflower Chlorotic Mottle Virus (SuCMoV)
EF579955	Moroccan Watermelon Mosaic Virus (MWMV)
X67673	Papaya Ringspot Virus (PRSV)
AJ237843	Chilli Veinal Mottle Virus (ChiVMV)
EF219408	Tobacco Vein Banding Mosaic Virus (TVBMV)
JX470965	Yam Mild Mosaic Virus (YMMV)
DQ299908	Daphne Mosaic Virus (DapMV)
BD171712	Papaya Leaf Distortion Mosaic Virus (PLDMV)
U19287	Bean Common Mosaic Necrosis Virus (BCMNV)
AF348210	Cowpea Aphid-Borne Mosaic Virus (CABMV)
AY437609	Watermelon Mosaic Virus (WMV)
D00507	Soybean Mosaic Virus (SMV)
HQ122652	Passionfruit Woodiness Virus (PWV)
AF127929	Zucchini Yellow Mosaic Virus (ZYMV)
AF023848	Peanut Mottle Virus (PeMoV)
AJ297628	Sugarcane Mosaic Virus (SCMV)
AJ001691	Maize Dwarf Mosaic Virus (MDMV)
Z26920	Johnsongrass Mosaic Virus (JGMV)
AJ510223	Onion Yellow Dwarf Virus (OYDV)

## Sheet: Fig. 6
Figure 6c: Data for ATPase assay.
	NADH fraction						NADH fraction				NADH fraction			NADH fraction
Time (min)	PVA	PVA-VLP	PVY-VLP	No-CP-expression		Time (min)	PVA-CP-MBP	PVY-CP-MBP		Time (min)	PVA-VLP-clean		Time (min)	PVY-VLP-clean	p97	BSA	Buffer
0.05	1	1	1	1		0.35	1	1		0.05	1		0.05	1	1	1	1
0.933333	0.987713	1.02573	0.923824	0.917752		0.85	1.00495	0.989796		0.466667	1.01436		0.283333	1.01606	0.997768	0.995249	1.00421
1.81667	1	1	0.86109	0.835504		1.35	1.00495	1.00765		0.883333	1.00718		0.516667	1.01606	0.993304	0.990499	0.997895
2.7	0.991809	0.974267	0.798357	0.765593		1.85	0.997525	1		1.3	1.0018		0.75	1.01835	0.977679	0.985748	0.995789
3.58333	0.983618	0.952823	0.731143	0.679232		2.35	1.00248	1		1.71667	1		0.983333	1.02523	0.973214	0.980998	0.987368
4.46667	0.975427	0.935668	0.663928	0.609321		2.85	0.99505	0.997449		2.13333	0.998205		1.21667	1.00917	0.96875	0.969121	0.983158
5.35	0.975427	0.918513	0.587752	0.535298		3.35	1	1.0102		2.55	0.998205		1.45	0.990826	0.966518	0.964371	0.974737
6.23333	0.971331	0.901358	0.507095	0.465387		3.85	0.992574	1		2.96667	0.996409		1.68333	0.990826	0.962054	0.961995	0.970526
7.11667	0.967235	0.884203	0.412995	0.391364		4.35	0.987624	1.00255		3.38333	0.996409		1.91667	1.00229	0.959821	0.961995	0.972632
8	0.96314	0.871337	0.327857	0.329678		4.85	0.987624	1		3.8	0.994614		2.15	1.01147	0.957589	0.95962	0.968421
8.88333	0.96314	0.85847	0.242718	0.267992		5.35	0.985149	1		4.21667	0.996409		2.38333	1.01835	0.955357	0.95962	0.957895
9.76667	0.954949	0.845604	0.179985	0.202193		5.85	0.985149	1.00765		4.63333	0.991023		2.61667	1.00229	0.957589	0.957245	0.951579
10.65	0.954949	0.832738	0.126214	0.136395		6.35	0.980198	1		5.05	0.991023		2.85	1.00917	0.959821	0.957245	0.947368
11.5333	0.950853	0.819871	0.081404	0.0870459		6.85	0.980198	0.992347		5.46667	0.987433		3.08333	1.00459	0.957589	0.954869	0.941053
12.4167	0.946758	0.807005	0.0500373	0.0459219		7.35	0.982673	0.987245		5.88333	0.983842		3.31667	0.995413	0.957589	0.954869	0.938947
13.3	0.942662	0.794139	0.0186707	0.0253598		7.85	0.980198	0.984694		6.3	0.978456		3.55	0.983945	0.957589	0.952494	0.934737
14.1833	0.938567	0.785561	0.00522778	0.00891021		8.35	0.977723	0.977041		6.71667	0.971275		3.78333	0.977064	0.955357	0.950119	0.928421
15.0667	0.934471	0.772695	-0.0037341	0.00479781		8.85	0.980198	0.956633		7.13333	0.969479		4.01667	0.970183	0.957589	0.950119	0.926316
15.95	0.930375	0.759828	-0.0082151	0.00479781		9.35	0.980198	0.94898		7.55	0.962298		4.25	0.974771	0.957589	0.950119	0.924211
16.8333	0.92628	0.746962	-0.0082151	0.00479781		9.85	0.972772	0.954082		7.96667	0.958707		4.48333	0.983945	0.953125	0.947743	0.917895
17.7167	0.922184	0.738385	-0.0082151	0.00891021		10.35	0.970297	0.941327		8.38333	0.953321		4.71667	0.977064	0.953125	0.950119	0.922105
18.6	0.918089	0.725518	-0.0082151	0.00891021		10.85	0.970297	0.941327		8.8	0.949731		4.95	0.970183	0.950893	0.947743	0.909474
19.4833	0.918089	0.712652	-0.0082151	0.00891021		11.35	0.962871	0.941327		9.21667	0.94614		5.18333	0.956422	0.948661	0.945368	0.909474
20.3667	0.913993	0.699786	-0.0082151	0.00891021		11.85	0.955446	0.938776		9.63333	0.944345		5.41667	0.944954	0.948661	0.945368	0.905263
21.25	0.913993	0.691208	-0.0082151	0.00891021		12.35	0.943069	0.936224		10.05	0.942549		5.65	0.942661	0.946429	0.942993	0.905263
22.1333	0.909898	0.678342	-0.012696	0.00891021		12.85	0.933168	0.946429		10.4667	0.940754		5.88333	0.942661	0.946429	0.940618	0.905263
23.0167	0.905802	0.665475	-0.0082151	0.00891021		13.35	0.928218	0.936224		10.8833	0.940754		6.11667	0.954128	0.944196	0.938242	0.903158
23.9	0.901706	0.652609	-0.0082151	0.00891021		13.85	0.923267	0.946429		11.3	0.938959		6.35	0.942661	0.941964	0.933492	0.903158
24.7833	0.901706	0.644031	-0.012696	0.00891021		14.35	0.920792	0.931122		11.7167	0.938959		6.58333	0.933486	0.939732	0.931116	0.901053
25.6667	0.897611	0.631165	-0.012696	0.00891021		14.85	0.918317	0.943878		12.1333	0.938959		6.81667	0.926605	0.935268	0.928741	0.903158
26.55	0.893515	0.618299	-0.012696	0.00891021		15.35	0.918317	0.933673		12.55	0.937163		7.05	0.93578	0.935268	0.926366	0.903158
27.4333	0.893515	0.605432	-0.0082151	0.0130226		15.85	0.918317	0.928571		12.9667	0.937163		7.28333	0.933486	0.930804	0.923991	0.901053
28.3167	0.88942	0.596855	-0.012696	0.0130226		16.35	0.918317	0.923469		13.3833	0.937163		7.51667	0.919725	0.928571	0.921615	0.901053
29.2	0.88942	0.583989	-0.0082151	0.0130226		16.85	0.915842	0.933673		13.8	0.935368		7.75	0.919725	0.926339	0.91924	0.898947
30.0833	0.885324	0.571122	-0.0082151	0.0130226		17.35	0.915842	0.928571		14.2167	0.935368		7.98333	0.919725	0.924107	0.916865	0.896842
30.9667	0.881229	0.562545	-0.0082151	0.0130226		17.85	0.918317	0.920918		14.6333	0.933573		8.21667	0.919725	0.921875	0.914489	0.894737
31.85	0.881229	0.549678	-0.0082151	0.0130226		18.35	0.915842	0.923469		15.05	0.933573		8.45	0.933486	0.919643	0.914489	0.894737
32.7333	0.877133	0.541101	-0.012696	0.0130226		18.85	0.915842	0.920918		15.4667	0.933573		8.68333	0.931193	0.915179	0.914489	0.892632
33.6167	0.877133	0.528234	-0.0082151	0.0130226		19.35	0.915842	0.920918		15.8833	0.931777		8.91667	0.919725	0.910714	0.914489	0.890526
34.5	0.873038	0.515368	-0.0082151	0.0130226		19.85	0.913366	0.920918		16.3	0.931777		9.15	0.928899	0.90625	0.914489	0.892632
35.3833	0.868942	0.506791	-0.012696	0.0130226		20.35	0.913366	0.92602		16.7167	0.929982		9.38333	0.926605	0.901786	0.914489	0.890526
36.2667	0.868942	0.493924	-0.0082151	0.0130226		20.85	0.910891	0.92602		17.1333	0.929982		9.61667	0.912844	0.897321	0.914489	0.892632
37.15	0.864846	0.485347	-0.0082151	0.0130226		21.35	0.910891	0.915816		17.55	0.929982		9.85	0.912844	0.895089	0.914489	0.892632
38.0333	0.860751	0.47248	-0.012696	0.017135		21.85	0.910891	0.920918		17.9667	0.928187		10.0833	0.912844	0.890625	0.914489	0.896842
38.9167	0.860751	0.459614	-0.0082151	0.017135		22.35	0.910891	0.913265		18.3833	0.926391		10.3167	0.912844	0.886161	0.914489	0.901053
39.8	0.856655	0.451036	-0.0082151	0.017135		22.85	0.910891	0.92602		18.8	0.926391		10.55	0.924312	0.881696	0.914489	0.907368
40.6833	0.856655	0.43817	-0.0082151	0.017135		23.35	0.908416	0.915816		19.2167	0.926391		10.7833	0.928899	0.877232	0.914489	0.915789
41.5667	0.85256	0.429593	-0.0082151	0.017135		23.85	0.908416	0.908163		19.6333	0.924596		11.0167	0.917431	0.872768	0.916865	0.901053
42.45	0.848464	0.416726	-0.012696	0.017135		24.35	0.905941	0.913265		20.05	0.924596		11.25	0.926605	0.868304	0.916865	0.901053
43.3333	0.848464	0.408149	-0.0082151	0.017135		24.85	0.905941	0.913265		20.4667	0.922801		11.4833	0.917431	0.863839	0.916865	0.898947
44.2167	0.844369	0.395282	-0.0082151	0.017135		25.35	0.905941	0.913265		20.8833	0.926391		11.7167	0.908257	0.861607	0.916865	0.894737
45.1	0.844369	0.386705	-0.0082151	0.017135		25.85	0.903465	0.923469		21.3	0.921005		11.95	0.908257	0.857143	0.914489	0.892632
45.9833	0.840273	0.373838	-0.012696	0.0212474		26.35	0.903465	0.923469		21.7167	0.91921		12.1833	0.908257	0.854911	0.914489	0.892632
46.8667	0.840273	0.365261	0.00074683	0.0212474		26.85	0.903465	0.910714		22.1333	0.91921		12.4167	0.91055	0.850446	0.916865	0.892632
47.75	0.836177	0.352395	-0.0037341	0.0212474		27.35	0.90099	0.913265		22.55	0.917415		12.65	0.924312	0.848214	0.914489	0.892632
48.6333	0.832082	0.343817	-0.0082151	0.0212474		27.85	0.90099	0.920918		22.9667	0.917415		12.8833	0.917431	0.84375	0.914489	0.892632
49.5167	0.832082	0.335239	-0.0037341	0.0212474		28.35	0.898515	0.910714		23.3833	0.91921		13.1167	0.917431	0.841518	0.914489	0.892632
50.4	0.827986	0.322373	-0.0082151	0.0212474		28.85	0.898515	0.915816		23.8	0.917415		13.35	0.922018	0.837054	0.914489	0.892632
51.2833	0.827986	0.313796	-0.0082151	0.0212474		29.35	0.89604	0.910714		24.2167	0.915619		13.5833	0.90367	0.834821	0.914489	0.892632
52.1667	0.823891	0.300929	-0.0082151	0.0212474		29.85	0.893564	0.910714		24.6333	0.917415		13.8167	0.901376	0.832589	0.914489	0.890526
53.05	0.823891	0.292352	-0.0082151	0.0212474		30.35	0.891089	0.905612		25.05	0.913824		14.05	0.901376	0.828125	0.914489	0.890526
53.9333	0.819795	0.279485	-0.0082151	0.0212474		30.85	0.893564	0.908163		25.4667	0.913824		14.2833	0.901376	0.825893	0.914489	0.890526
54.8167	0.8157	0.270908	-0.0082151	0.0212474		31.35	0.891089	0.903061		25.8833	0.912029		14.5167	0.91055	0.823661	0.914489	0.890526
55.7	0.8157	0.26233	-0.0082151	0.0212474		31.85	0.888614	0.905612		26.3	0.910233		14.75	0.917431	0.819196	0.912114	0.890526
56.5833	0.811604	0.249464	-0.0082151	0.0212474		32.35	0.891089	0.915816		26.7167	0.910233		14.9833	0.91055	0.816964	0.912114	0.890526
57.4667	0.811604	0.240886	-0.0082151	0.0212474		32.85	0.888614	0.908163		27.1333	0.910233		15.2167	0.915138	0.8125	0.912114	0.890526
58.35	0.807509	0.232309	-0.0082151	0.0212474		33.35	0.886139	0.910714		27.55	0.908438		15.45	0.901376	0.810268	0.912114	0.888421
59.2333	0.807509	0.223731	-0.0082151	0.0212474		33.85	0.883663	0.905612		27.9667	0.908438		15.6833	0.899083	0.808036	0.912114	0.888421
60.1167	0.803413	0.210865	-0.0082151	0.0212474		34.35	0.883663	0.897959		28.3833	0.906643		15.9167	0.896789	0.803571	0.912114	0.888421
61	0.803413	0.202287	-0.0082151	0.0212474		34.85	0.883663	0.892857		28.8	0.904847		16.15	0.896789	0.799107	0.909739	0.888421
61.8833	0.799317	0.19371	-0.012696	0.0212474		35.35	0.883663	0.890306		29.2167	0.904847		16.3833	0.901376	0.796875	0.909739	0.888421
62.7667	0.795222	0.180843	-0.012696	0.0212474		35.85	0.883663	0.910714		29.6333	0.904847		16.6167	0.912844	0.792411	0.909739	0.888421
63.65	0.795222	0.172266	-0.0082151	0.0212474		36.35	0.883663	0.905612		30.05	0.903052		16.85	0.905963	0.790179	0.909739	0.888421
64.5333	0.795222	0.163688	-0.0082151	0.0212474		36.85	0.883663	0.915816		30.4667	0.903052		17.0833	0.901376	0.785714	0.909739	0.888421
65.4167	0.791126	0.155111	-0.0082151	0.0212474		37.35	0.881188	0.908163		30.8833	0.901257		17.3167	0.912844	0.783482	0.909739	0.886316
66.3	0.791126	0.146533	-0.0082151	0.0212474		37.85	0.878713	0.895408		31.3	0.899461		17.55	0.896789	0.78125	0.907363	0.886316
67.1833	0.787031	0.137956	-0.0037341	0.0212474		38.35	0.878713	0.892857		31.7167	0.899461		17.7833	0.892202	0.776786	0.907363	0.886316
68.0667	0.787031	0.129378	-0.0082151	0.0212474		38.85	0.876238	0.895408		32.1333	0.899461		18.0167	0.892202	0.774554	0.907363	0.886316
68.95	0.782935	0.120801	-0.012696	0.0212474		39.35	0.876238	0.90051		32.55	0.897666		18.25	0.889908	0.770089	0.907363	0.886316
69.8333	0.782935	0.112223	-0.0082151	0.0212474		39.85	0.876238	0.903061		32.9667	0.897666		18.4833	0.896789	0.767857	0.907363	0.886316
70.7167	0.77884	0.103645	-0.0082151	0.0212474		40.35	0.876238	0.895408		33.3833	0.895871		18.7167	0.908257	0.763393	0.907363	0.884211
71.6	0.77884	0.0950679	-0.0082151	0.0253598		40.85	0.873762	0.892857		33.8	0.895871		18.95	0.901376	0.761161	0.907363	0.884211
72.4833	0.774744	0.0864903	-0.0082151	0.0253598		41.35	0.873762	0.887755		34.2167	0.894075		19.1833	0.894495	0.756696	0.904988	0.884211
73.3667	0.770648	0.0779128	-0.0082151	0.0253598		41.85	0.871287	0.895408		34.6333	0.899461		19.4167	0.90367	0.754464	0.904988	0.884211
74.25	0.770648	0.0693352	-0.0082151	0.0253598		42.35	0.868812	0.887755		35.05	0.89228		19.65	0.899083	0.75	0.907363	0.884211
75.1333	0.766553	0.0607577	-0.0037341	0.0253598		42.85	0.868812	0.887755		35.4667	0.89228		19.8833	0.887615	0.747768	0.909739	0.884211
76.0167	0.766553	0.0564689	-0.0082151	0.0253598		43.35	0.868812	0.887755		35.8833	0.890485		20.1167	0.887615	0.743304	0.909739	0.884211
76.9	0.766553	0.0521801	-0.0037341	0.0253598		43.85	0.871287	0.882653		36.3	0.890485		20.35	0.887615	0.741071	0.907363	0.882105
77.7833	0.762457	0.0436026	-0.0082151	0.0253598		44.35	0.868812	0.882653		36.7167	0.888689		20.5833	0.885321	0.736607	0.907363	0.882105
78.6667	0.758362	0.0393138	-0.0082151	0.0253598		44.85	0.868812	0.885204		37.1333	0.888689		20.8167	0.887615	0.734375	0.904988	0.882105
79.55	0.758362	0.035025	-0.0082151	0.0253598		45.35	0.866337	0.882653		37.55	0.886894		21.05	0.90367	0.729911	0.904988	0.882105
80.4333	0.754266	0.035025	-0.0082151	0.0253598		45.85	0.866337	0.882653		37.9667	0.886894		21.2833	0.899083	0.727679	0.902613	0.882105
81.3167	0.754266	0.0307362	-0.0082151	0.0253598		46.35	0.863861	0.880102		38.3833	0.885099		21.5167	0.889908	0.723214	0.904988	0.88
82.2	0.750171	0.0307362	-0.0037341	0.0253598		46.85	0.863861	0.882653		38.8	0.885099		21.75	0.899083	0.720982	0.904988	0.88
83.0833	0.750171	0.0264475	-0.0082151	0.0253598		47.35	0.861386	0.877551		39.2167	0.883303		21.9833	0.896789	0.716518	0.904988	0.88
83.9667	0.746075	0.0264475	-0.0082151	0.0253598		47.85	0.863861	0.877551		39.6333	0.883303		22.2167	0.883028	0.712054	0.904988	0.88
84.85	0.746075	0.0264475	-0.0082151	0.0253598		48.35	0.861386	0.882653		40.05	0.883303		22.45	0.883028	0.709821	0.902613	0.88
85.7333	0.74198	0.0264475	-0.0082151	0.0253598		48.85	0.861386	0.887755		40.4667	0.881508		22.6833	0.883028	0.705357	0.900238	0.88
86.6167	0.74198	0.0264475	-0.0082151	0.0253598		49.35	0.858911	0.882653		40.8833	0.881508		22.9167	0.883028	0.703125	0.900238	0.88
87.5	0.74198	0.0264475	-0.0037341	0.0253598		49.85	0.861386	0.887755		41.3	0.879713		23.15	0.883028	0.698661	0.900238	0.877895
88.3833	0.737884	0.0264475	-0.0082151	0.0253598		50.35	0.856436	0.869898		41.7167	0.879713		23.3833	0.894495	0.694196	0.902613	0.877895
89.2667	0.733788	0.0221587	-0.0037341	0.0253598		50.85	0.85396	0.872449		42.1333	0.877917		23.6167	0.899083	0.691964	0.902613	0.877895
90.15	0.733788	0.0221587	-0.0082151	0.0253598		51.35	0.856436	0.869898		42.55	0.877917		23.85	0.885321	0.6875	0.902613	0.88
91.0333	0.729693	0.0221587	-0.0082151	0.0253598		51.85	0.85396	0.875		42.9667	0.876122		24.0833	0.885321	0.685268	0.902613	0.877895
91.9167	0.729693	0.0221587	-0.0082151	0.0253598		52.35	0.856436	0.872449		43.3833	0.876122		24.3167	0.894495	0.680804	0.900238	0.877895
92.8	0.725597	0.0221587	-0.0082151	0.0253598		52.85	0.85396	0.867347		43.8	0.874327		24.55	0.892202	0.678571	0.900238	0.877895
93.6833	0.725597	0.0221587	-0.0082151	0.0253598		53.35	0.851485	0.869898		44.2167	0.874327		24.7833	0.87844	0.674107	0.897862	0.875789
94.5667	0.725597	0.0221587	-0.0037341	0.0253598		53.85	0.85396	0.867347		44.6333	0.872531		25.0167	0.87844	0.671875	0.897862	0.877895
95.45	0.721502	0.0221587	-0.0082151	0.0253598		54.35	0.85396	0.875		45.05	0.872531		25.25	0.876147	0.667411	0.900238	0.875789
96.3333	0.721502	0.0221587	-0.0037341	0.0253598		54.85	0.851485	0.872449		45.4667	0.870736		25.4833	0.87844	0.662946	0.900238	0.875789
97.2167	0.717406	0.0221587	-0.0082151	0.0253598		55.35	0.846535	0.867347		45.8833	0.868941		25.7167	0.876147	0.660714	0.897862	0.875789
98.1	0.717406	0.0221587	-0.0037341	0.0253598		55.85	0.844059	0.862245		46.3	0.870736		25.95	0.876147	0.65625	0.897862	0.875789
98.9833	0.713311	0.0221587	-0.0037341	0.0253598		56.35	0.844059	0.864796		46.7167	0.868941		26.1833	0.876147	0.654018	0.895487	0.875789
99.8667	0.709215	0.0221587	-0.0037341	0.0253598		56.85	0.844059	0.862245		47.1333	0.867145		26.4167	0.876147	0.649554	0.895487	0.873684
100.75	0.709215	0.0221587	-0.0037341	0.0253598		57.35	0.841584	0.872449		47.55	0.86535		26.65	0.876147	0.645089	0.897862	0.873684
101.633	0.709215	0.0221587	-0.0037341	0.0253598		57.85	0.841584	0.859694		47.9667	0.867145		26.8833	0.887615	0.642857	0.897862	0.873684
102.517	0.705119	0.0221587	-0.0082151	0.0253598		58.35	0.841584	0.862245		48.3833	0.86535		27.1167	0.889908	0.638393	0.897862	0.873684
103.4	0.705119	0.0221587	-0.0037341	0.0253598		58.85	0.841584	0.862245		48.8	0.863555		27.35	0.876147	0.633929	0.897862	0.873684
104.283	0.701024	0.0221587	-0.0037341	0.0253598		59.35	0.839109	0.857143		49.2167	0.861759		27.5833	0.876147	0.631696	0.897862	0.873684
105.167	0.701024	0.0221587	-0.0082151	0.0253598		59.85	0.839109	0.859694		49.6333	0.863555		27.8167	0.876147	0.627232	0.895487	0.873684
106.05	0.696928	0.0221587	-0.0082151	0.0253598		60.35	0.839109	0.84949		50.05	0.861759		28.05	0.873853	0.625	0.893112	0.871579
106.933	0.696928	0.0221587	-0.0037341	0.0253598		60.85	0.839109	0.854592		50.4667	0.861759		28.2833	0.873853	0.620536	0.893112	0.873684
107.817	0.696928	0.0221587	-0.0037341	0.0253598		61.35	0.841584	0.857143		50.8833	0.858169		28.5167	0.873853	0.618304	0.893112	0.871579
108.7	0.692833	0.0221587	-0.0037341	0.0253598		61.85	0.839109	0.864796		51.3	0.859964		28.75	0.873853	0.613839	0.895487	0.871579
109.583	0.692833	0.0221587	-0.0037341	0.0253598		62.35	0.836634	0.859694		51.7167	0.858169		28.9833	0.87156	0.609375	0.893112	0.871579
110.467	0.688737	0.0221587	-0.0037341	0.0253598		62.85	0.836634	0.869898		52.1333	0.858169		29.2167	0.87156	0.604911	0.893112	0.871579
111.35	0.688737	0.0221587	-0.0037341	0.0253598		63.35	0.834158	0.864796		52.55	0.856373		29.45	0.87156	0.602679	0.890736	0.871579
112.233	0.684642	0.0221587	-0.0037341	0.0253598		63.85	0.834158	0.854592		52.9667	0.856373		29.6833	0.87156	0.598214	0.890736	0.869474
113.117	0.684642	0.0221587	-0.0037341	0.0253598		64.35	0.831683	0.84949		53.3833	0.852783		29.9167	0.87156	0.595982	0.890736	0.869474
114	0.680546	0.0221587	-0.0037341	0.0253598		64.85	0.831683	0.854592		53.8	0.852783		30.15	0.87156	0.591518	0.893112	0.869474
114.883	0.680546	0.0221587	-0.0082151	0.0294722		65.35	0.831683	0.84949		54.2167	0.852783		30.3833	0.869266	0.587054	0.893112	0.867368
115.767	0.680546	0.0221587	-0.0082151	0.0294722		65.85	0.829208	0.84949		54.6333	0.852783		30.6167	0.869266	0.582589	0.893112	0.867368
116.65	0.680546	0.0221587	-0.0082151	0.0294722		66.35	0.829208	0.841837		55.05	0.852783		30.85	0.869266	0.580357	0.893112	0.869474
117.533	0.676451	0.0221587	-0.0037341	0.0294722		66.85	0.826733	0.852041		55.4667	0.849192		31.0833	0.869266	0.575893	0.890736	0.867368
118.417	0.672355	0.0221587	-0.0082151	0.0294722		67.35	0.829208	0.854592		55.8833	0.849192		31.3167	0.869266	0.573661	0.890736	0.867368
119.3	0.672355	0.0221587	-0.0037341	0.0294722		67.85	0.826733	0.844388		56.3	0.847397		31.55	0.866972	0.569196	0.888361	0.867368
						68.35	0.826733	0.844388		56.7167	0.847397		31.7833	0.866972	0.564732	0.888361	0.867368
						68.85	0.826733	0.854592		57.1333	0.845601		32.0167	0.866972	0.5625	0.890736	0.867368
						69.35	0.824257	0.844388		57.55	0.845601		32.25	0.866972	0.558036	0.890736	0.865263
						69.85	0.821782	0.839286		57.9667	0.845601		32.4833	0.864679	0.553571	0.890736	0.865263
						70.35	0.819307	0.839286		58.3833	0.843806		32.7167	0.864679	0.551339	0.888361	0.867368
						70.85	0.819307	0.836735		58.8	0.843806		32.95	0.864679	0.546875	0.888361	0.865263
						71.35	0.816832	0.844388		59.2167	0.842011		33.1833	0.864679	0.542411	0.885986	0.865263
						71.85	0.814356	0.836735		59.6333	0.840215		33.4167	0.864679	0.537946	0.885986	0.865263
						72.35	0.816832	0.831633		60.05	0.840215		33.65	0.864679	0.535714	0.885986	0.865263
						72.85	0.814356	0.839286		60.4667	0.840215		33.8833	0.862385	0.53125	0.888361	0.861053
						73.35	0.816832	0.836735		60.8833	0.83842		34.1167	0.862385	0.529018	0.888361	0.863158
						73.85	0.816832	0.834184		61.3	0.83842		34.35	0.862385	0.524554	0.888361	0.863158
						74.35	0.814356	0.829082		61.7167	0.836625		34.5833	0.862385	0.520089	0.885986	0.863158
						74.85	0.814356	0.82398		62.1333	0.836625		34.8167	0.862385	0.517857	0.885986	0.863158
						75.35	0.811881	0.826531		62.55	0.834829		35.05	0.862385	0.513393	0.885986	0.861053
						75.85	0.814356	0.82398		62.9667	0.836625		35.2833	0.860092	0.508929	0.885986	0.861053
						76.35	0.809406	0.826531		63.3833	0.833034		35.5167	0.860092	0.504464	0.88361	0.861053
						76.85	0.809406	0.826531		63.8	0.834829		35.75	0.860092	0.502232	0.88361	0.861053
						77.35	0.811881	0.818878		64.2167	0.831239		35.9833	0.860092	0.497768	0.88361	0.861053
						77.85	0.809406	0.821429		64.6333	0.831239		36.2167	0.857798	0.493304	0.88361	0.861053
						78.35	0.809406	0.821429		65.05	0.829443		36.45	0.857798	0.491071	0.881235	0.861053
						78.85	0.806931	0.821429		65.4667	0.829443		36.6833	0.857798	0.486607	0.881235	0.858947
						79.35	0.804455	0.834184		65.8833	0.829443		36.9167	0.857798	0.482143	0.881235	0.858947
						79.85	0.804455	0.821429		66.3	0.827648		37.15	0.857798	0.479911	0.881235	0.858947
						80.35	0.80198	0.816327		66.7167	0.827648		37.3833	0.857798	0.475446	0.881235	0.858947
						80.85	0.80198	0.831633		67.1333	0.825853		37.6167	0.857798	0.470982	0.881235	0.858947
						81.35	0.80198	0.816327		67.55	0.825853		37.85	0.855505	0.46875	0.881235	0.858947
						81.85	0.80198	0.82398		67.9667	0.825853		38.0833	0.855505	0.464286	0.87886	0.858947
						82.35	0.80198	0.818878		68.3833	0.824057		38.3167	0.855505	0.459821	0.87886	0.856842
						82.85	0.804455	0.821429		68.8	0.824057		38.55	0.855505	0.455357	0.87886	0.856842
						83.35	0.80198	0.813776		69.2167	0.822262		38.7833	0.853211	0.453125	0.87886	0.856842
						83.85	0.799505	0.811224		69.6333	0.822262		39.0167	0.853211	0.448661	0.87886	0.856842
						84.35	0.80198	0.808673		70.05	0.820467		39.25	0.853211	0.444196	0.87886	0.854737
						84.85	0.799505	0.806122		70.4667	0.820467		39.4833	0.853211	0.441964	0.881235	0.854737
						85.35	0.79703	0.806122		70.8833	0.820467		39.7167	0.853211	0.4375	0.88361	0.854737
						85.85	0.794554	0.818878		71.3	0.818671		39.95	0.850917	0.433036	0.88361	0.854737
						86.35	0.792079	0.808673		71.7167	0.818671		40.1833	0.850917	0.428571	0.88361	0.854737
						86.85	0.79703	0.811224		72.1333	0.818671		40.4167	0.850917	0.424107	0.88361	0.854737
						87.35	0.794554	0.806122		72.55	0.816876		40.65	0.850917	0.421875	0.88361	0.854737
						87.85	0.789604	0.806122		72.9667	0.816876		40.8833	0.850917	0.417411	0.88361	0.852632
						88.35	0.789604	0.808673		73.3833	0.815081		41.1167	0.848624	0.412946	0.88361	0.854737
						88.85	0.784653	0.803571		73.8	0.813285		41.35	0.848624	0.410714	0.881235	0.852632
						89.35	0.787129	0.798469		74.2167	0.813285		41.5833	0.848624	0.40625	0.881235	0.852632
						89.85	0.787129	0.80102		74.6333	0.81149		41.8167	0.848624	0.401786	0.881235	0.852632
						90.35	0.789604	0.808673		75.05	0.81149		42.05	0.84633	0.397321	0.88361	0.852632
						90.85	0.789604	0.80102		75.4667	0.809695		42.2833	0.84633	0.395089	0.88361	0.852632
						91.35	0.787129	0.795918		75.8833	0.809695		42.5167	0.84633	0.390625	0.88361	0.850526
						91.85	0.784653	0.795918		76.3	0.809695		42.75	0.84633	0.386161	0.881235	0.852632
						92.35	0.782178	0.798469		76.7167	0.806104		42.9833	0.84633	0.381696	0.881235	0.852632
						92.85	0.777228	0.811224		77.1333	0.806104		43.2167	0.84633	0.379464	0.87886	0.850526
										77.55	0.806104		43.45	0.844037	0.375	0.876485	0.850526
										77.9667	0.806104		43.6833	0.844037	0.370536	0.87886	0.850526
										78.3833	0.804309		43.9167	0.844037	0.366071	0.876485	0.850526
										78.8	0.806104		44.15	0.844037	0.363839	0.876485	0.850526
										79.2167	0.804309		44.3833	0.844037	0.359375	0.876485	0.850526
										79.6333	0.802513		44.6167	0.841743	0.354911	0.874109	0.848421
										80.05	0.800718		44.85	0.841743	0.350446	0.871734	0.848421
										80.4667	0.802513		45.0833	0.841743	0.348214	0.871734	0.848421
										80.8833	0.798923		45.3167	0.841743	0.34375	0.871734	0.848421
										81.3	0.798923		45.55	0.841743	0.339286	0.871734	0.848421
										81.7167	0.798923		45.7833	0.83945	0.334821	0.869359	0.846316
										82.1333	0.797127		46.0167	0.83945	0.332589	0.871734	0.846316
										82.55	0.798923		46.25	0.83945	0.328125	0.869359	0.846316
										82.9667	0.797127		46.4833	0.83945	0.323661	0.866983	0.846316
										83.3833	0.795332		46.7167	0.837156	0.319196	0.866983	0.846316
										83.8	0.793537		46.95	0.837156	0.316964	0.866983	0.844211
										84.2167	0.791741		47.1833	0.837156	0.3125	0.866983	0.844211
										84.6333	0.793537		47.4167	0.837156	0.308036	0.869359	0.844211
										85.05	0.791741		47.65	0.837156	0.303571	0.871734	0.844211
										85.4667	0.789946		47.8833	0.834862	0.299107	0.871734	0.844211
										85.8833	0.789946		48.1167	0.834862	0.296875	0.871734	0.844211
										86.3	0.788151		48.35	0.834862	0.292411	0.871734	0.844211
										86.7167	0.788151		48.5833	0.834862	0.287946	0.871734	0.842105
										87.1333	0.786355		48.8167	0.834862	0.283482	0.871734	0.842105
										87.55	0.786355		49.05	0.832569	0.279018	0.871734	0.842105
										87.9667	0.78456		49.2833	0.832569	0.276786	0.869359	0.842105
										88.3833	0.782765		49.5167	0.832569	0.272321	0.869359	0.842105
										88.8	0.782765		49.75	0.832569	0.267857	0.869359	0.842105
										89.2167	0.780969		49.9833	0.830275	0.263393	0.869359	0.84
										89.6333	0.780969		50.2167	0.830275	0.258929	0.869359	0.84
										90.05	0.780969		50.45	0.830275	0.256696	0.866983	0.84
										90.4667	0.780969		50.6833	0.830275	0.252232	0.866983	0.84
										90.8833	0.779174		50.9167	0.830275	0.247768	0.864608	0.84
										91.3	0.779174		51.15	0.827982	0.243304	0.864608	0.84
										91.7167	0.777379		51.3833	0.827982	0.241071	0.862233	0.84
										92.1333	0.777379		51.6167	0.827982	0.236607	0.862233	0.837895
										92.55	0.775583		51.85	0.827982	0.232143	0.862233	0.837895
										92.9667	0.775583		52.0833	0.827982	0.227679	0.859857	0.837895
										93.3833	0.773788		52.3167	0.825688	0.223214	0.859857	0.837895
										93.8	0.773788		52.55	0.825688	0.21875	0.859857	0.837895
										94.2167	0.771993		52.7833	0.825688	0.214286	0.862233	0.835789
										94.6333	0.771993		53.0167	0.825688	0.209821	0.862233	0.835789
										95.05	0.770197		53.25	0.825688	0.207589	0.862233	0.835789
										95.4667	0.770197		53.4833	0.825688	0.203125	0.862233	0.835789
										95.8833	0.768402		53.7167	0.823395	0.198661	0.862233	0.835789
										96.3	0.768402		53.95	0.823395	0.194196	0.864608	0.835789
										96.7167	0.768402		54.1833	0.823395	0.189732	0.864608	0.833684
										97.1333	0.766607		54.4167	0.821101	0.1875	0.862233	0.833684
										97.55	0.764811		54.65	0.823395	0.183036	0.862233	0.833684
										97.9667	0.764811		54.8833	0.821101	0.178571	0.859857	0.833684
										98.3833	0.764811		55.1167	0.821101	0.174107	0.862233	0.833684
										98.8	0.763016		55.35	0.821101	0.169643	0.862233	0.833684
										99.2167	0.763016		55.5833	0.821101	0.165179	0.862233	0.833684
										99.6333	0.761221		55.8167	0.821101	0.162946	0.859857	0.833684
										100.05	0.761221		56.05	0.821101	0.158482	0.857482	0.831579
										100.467	0.761221		56.2833	0.821101	0.154018	0.859857	0.831579
										100.883	0.759425		56.5167	0.818807	0.149554	0.859857	0.831579
										101.3	0.759425		56.75	0.818807	0.145089	0.859857	0.831579
										101.717	0.75763		56.9833	0.818807	0.140625	0.857482	0.831579
										102.133	0.75763		57.2167	0.818807	0.136161	0.855107	0.829474
										102.55	0.755835		57.45	0.818807	0.131696	0.855107	0.829474
										102.967	0.755835		57.6833	0.816514	0.129464	0.855107	0.829474
										103.383	0.754039		57.9167	0.816514	0.125	0.855107	0.829474
										103.8	0.754039		58.15	0.816514	0.120536	0.855107	0.829474
										104.217	0.752244		58.3833	0.816514	0.116071	0.855107	0.829474
										104.633	0.752244		58.6167	0.816514	0.111607	0.855107	0.827368
										105.05	0.750449		58.85	0.816514	0.107143	0.857482	0.827368
										105.467	0.750449		59.0833	0.81422	0.104911	0.855107	0.827368
										105.883	0.750449		59.3167	0.81422	0.100446	0.855107	0.827368
										106.3	0.748653		59.55	0.81422	0.0959821	0.855107	0.827368
										106.717	0.748653		59.7833	0.811927	0.0915179	0.855107	0.827368
										107.133	0.748653		60.0167	0.811927	0.0870536	0.855107	0.827368
										107.55	0.746858		60.25	0.811927	0.0825893	0.855107	0.825263
										107.967	0.746858		60.4833	0.811927	0.078125	0.855107	0.827368
										108.383	0.745063		60.7167	0.811927	0.0758929	0.857482	0.825263
										108.8	0.745063		60.95	0.809633	0.0714286	0.857482	0.825263
										109.217	0.743267		61.1833	0.809633	0.0669643	0.855107	0.825263
										109.633	0.743267		61.4167	0.809633	0.0625	0.852732	0.825263
										110.05	0.741472		61.65	0.809633	0.0580357	0.852732	0.823158
										110.467	0.739677		61.8833	0.807339	0.0535714	0.850356	0.823158
										110.883	0.739677		62.1167	0.809633	0.0513393	0.850356	0.823158
										111.3	0.737882		62.35	0.807339	0.046875	0.847981	0.823158
										111.717	0.743267		62.5833	0.807339	0.0424107	0.847981	0.823158
										112.133	0.737882		62.8167	0.807339	0.0401786	0.855107	0.821053
										112.55	0.737882		63.05	0.805046	0.0357143	0.850356	0.823158
										112.967	0.736086		63.2833	0.805046	0.03125	0.850356	0.821053
										113.383	0.734291		63.5167	0.805046	0.0290179	0.852732	0.823158
										113.8	0.734291		63.75	0.805046	0.0245536	0.852732	0.821053
										114.217	0.732496		63.9833	0.805046	0.0223214	0.850356	0.821053
										114.633	0.732496		64.2167	0.805046	0.0200893	0.850356	0.823158
										115.05	0.732496		64.45	0.802752	0.0178571	0.852732	0.821053
										115.467	0.7307		64.6833	0.805046	0.0133929	0.850356	0.821053
										115.883	0.7307		64.9167	0.802752	0.0111607	0.850356	0.818947
										116.3	0.728905		65.15	0.802752	0.00892857	0.850356	0.818947
										116.717	0.728905		65.3833	0.802752	0.00892857	0.850356	0.818947
										117.133	0.72711		65.6167	0.800459	0.00669643	0.855107	0.821053
										117.55	0.728905		65.85	0.800459	0.00669643	0.850356	0.818947
										117.967	0.72711		66.0833	0.800459	0.00446429	0.847981	0.818947
										118.383	0.72711		66.3167	0.800459	0.00446429	0.847981	0.816842
										118.8	0.725314		66.55	0.800459	0.00446429	0.845606	0.816842
										119.217	0.723519		66.7833	0.800459	0.00223214	0.84323	0.816842
										119.633	0.723519		67.0167	0.798165	0.00223214	0.84323	0.816842
										120.05	0.721724		67.25	0.798165	0.00223214	0.84323	0.818947
													67.4833	0.798165	0.00223214	0.84323	0.814737
													67.7167	0.798165	0.00223214	0.845606	0.814737
													67.95	0.795872	0.00223214	0.845606	0.814737
													68.1833	0.795872	0	0.845606	0.814737
													68.4167	0.795872	0	0.845606	0.814737
													68.65	0.795872	0	0.845606	0.812632
													68.8833	0.793578	0	0.847981	0.814737
													69.1167	0.793578	0	0.845606	0.812632
													69.35	0.793578	0	0.845606	0.812632
													69.5833	0.793578	0	0.84323	0.814737
													69.8167	0.793578	0	0.845606	0.812632
													70.05	0.791284	0	0.84323	0.812632
													70.2833	0.791284	0	0.84323	0.810526
													70.5167	0.791284	0	0.840855	0.810526
													70.75	0.791284	0	0.84323	0.812632
													70.9833	0.791284	0	0.84323	0.810526
													71.2167	0.788991	0	0.845606	0.810526
													71.45	0.788991	0	0.84323	0.810526
													71.6833	0.788991	0	0.84323	0.810526
													71.9167	0.788991	0	0.840855	0.810526
													72.15	0.788991	0	0.83848	0.808421
													72.3833	0.786697	0	0.83848	0.808421
													72.6167	0.786697	0	0.83848	0.808421
													72.85	0.786697	0	0.836105	0.808421
													73.0833	0.784404	0	0.836105	0.808421
													73.3167	0.784404	0	0.836105	0.806316
													73.55	0.784404	0	0.833729	0.806316
													73.7833	0.784404	0	0.836105	0.806316
													74.0167	0.784404	0	0.836105	0.806316
													74.25	0.78211	0	0.836105	0.808421
													74.4833	0.784404	0	0.836105	0.804211
													74.7167	0.78211	0	0.83848	0.804211
													74.95	0.78211	-0.0022321	0.83848	0.804211
													75.1833	0.78211	0	0.83848	0.804211
													75.4167	0.779817	0	0.836105	0.806316
													75.65	0.779817	-0.0022321	0.836105	0.804211
													75.8833	0.779817	-0.0022321	0.836105	0.804211
													76.1167	0.777523	-0.0022321	0.836105	0.804211
													76.35	0.779817	-0.0022321	0.836105	0.802105
													76.5833	0.777523	-0.0022321	0.833729	0.802105
													76.8167	0.777523	-0.0022321	0.833729	0.802105
													77.05	0.775229	-0.0022321	0.836105	0.804211
													77.2833	0.775229	-0.0022321	0.840855	0.802105
													77.5167	0.775229	-0.0022321	0.836105	0.802105
													77.75	0.777523	-0.0022321	0.836105	0.802105
													77.9833	0.775229	-0.0022321	0.831354	0.8
													78.2167	0.775229	-0.0022321	0.831354	0.8
													78.45	0.775229	-0.0022321	0.828979	0.8
													78.6833	0.772936	-0.0022321	0.828979	0.8
													78.9167	0.775229	-0.0022321	0.826603	0.8
													79.15	0.772936	-0.0022321	0.828979	0.8
													79.3833	0.772936	-0.0022321	0.828979	0.797895
													79.6167	0.770642	-0.0022321	0.828979	0.797895
													79.85	0.770642	-0.0022321	0.831354	0.797895
													80.0833	0.770642	-0.0022321	0.831354	0.797895
													80.3167	0.770642	-0.0022321	0.831354	0.797895
													80.55	0.770642	-0.0022321	0.831354	0.797895
													80.7833	0.768349	-0.0022321	0.831354	0.795789
													81.0167	0.768349	-0.0022321	0.831354	0.795789
													81.25	0.768349	-0.0022321	0.831354	0.795789
													81.4833	0.768349	-0.0022321	0.828979	0.797895
													81.7167	0.768349	-0.0022321	0.828979	0.795789
													81.95	0.768349	-0.0022321	0.826603	0.795789
													82.1833	0.768349	-0.0022321	0.828979	0.795789
													82.4167	0.766055	-0.0022321	0.831354	0.795789
													82.65	0.766055	-0.0022321	0.828979	0.793684
													82.8833	0.766055	-0.0022321	0.828979	0.793684
													83.1167	0.763761	-0.0022321	0.826603	0.793684
													83.35	0.763761	-0.0022321	0.826603	0.791579
													83.5833	0.763761	-0.0022321	0.824228	0.793684
													83.8167	0.763761	-0.0022321	0.821853	0.793684
													84.05	0.763761	-0.0022321	0.824228	0.791579
													84.2833	0.761468	-0.0022321	0.821853	0.791579
													84.5167	0.763761	-0.0022321	0.821853	0.791579
													84.75	0.763761	-0.0022321	0.821853	0.791579
													84.9833	0.761468	-0.0022321	0.821853	0.789474
													85.2167	0.761468	-0.0022321	0.824228	0.789474
													85.45	0.761468	-0.0022321	0.821853	0.789474
													85.6833	0.761468	-0.0022321	0.821853	0.789474
													85.9167	0.759174	-0.0022321	0.821853	0.789474
													86.15	0.759174	-0.0022321	0.821853	0.789474
													86.3833	0.759174	-0.0022321	0.821853	0.789474
													86.6167	0.759174	-0.0022321	0.821853	0.789474
													86.85	0.756881	-0.0022321	0.821853	0.789474
													87.0833	0.756881	-0.0022321	0.821853	0.787368
													87.3167	0.756881	-0.0022321	0.819477	0.787368
													87.55	0.756881	-0.0022321	0.821853	0.787368
													87.7833	0.756881	-0.0022321	0.821853	0.787368
													88.0167	0.756881	-0.0022321	0.821853	0.787368
													88.25	0.756881	-0.0022321	0.819477	0.785263
													88.4833	0.756881	-0.0022321	0.819477	0.785263
													88.7167	0.754587	-0.0022321	0.817102	0.785263
													88.95	0.756881	-0.0022321	0.817102	0.785263
													89.1833	0.754587	-0.0022321	0.814727	0.785263
													89.4167	0.754587	-0.0022321	0.812352	0.785263
													89.65	0.754587	-0.0022321	0.812352	0.785263
													89.8833	0.754587	-0.0022321	0.814727	0.783158
													90.1167	0.754587	-0.0022321	0.812352	0.783158
													90.35	0.754587	-0.0022321	0.812352	0.783158
													90.5833	0.752294	-0.0022321	0.814727	0.783158
													90.8167	0.752294	-0.0022321	0.814727	0.783158
													91.05	0.752294	-0.0022321	0.817102	0.783158
													91.2833	0.752294	-0.0022321	0.814727	0.783158
													91.5167	0.752294	-0.0022321	0.814727	0.783158
													91.75	0.75	-0.0022321	0.814727	0.783158
													91.9833	0.75	-0.0022321	0.814727	0.781053
													92.2167	0.75	-0.0022321	0.812352	0.778947
													92.45	0.75	-0.0022321	0.812352	0.778947
													92.6833	0.747706	-0.0022321	0.812352	0.781053
													92.9167	0.75	-0.0022321	0.812352	0.778947
													93.15	0.75	-0.0022321	0.812352	0.781053
													93.3833	0.747706	-0.0022321	0.814727	0.778947
													93.6167	0.747706	-0.0022321	0.812352	0.778947
													93.85	0.747706	-0.0022321	0.814727	0.778947
													94.0833	0.747706	-0.0022321	0.812352	0.776842
													94.3167	0.747706	-0.0022321	0.809976	0.776842
													94.55	0.747706	-0.0022321	0.809976	0.776842
													94.7833	0.745413	-0.0022321	0.809976	0.776842
													95.0167	0.745413	-0.0022321	0.807601	0.776842
													95.25	0.745413	-0.0022321	0.807601	0.776842
													95.4833	0.745413	-0.0022321	0.805226	0.776842
													95.7167	0.743119	-0.0022321	0.805226	0.776842
													95.95	0.743119	-0.0022321	0.805226	0.774737
													96.1833	0.743119	-0.0022321	0.80285	0.774737
													96.4167	0.743119	-0.0022321	0.80285	0.774737
													96.65	0.740826	-0.0022321	0.805226	0.774737
													96.8833	0.740826	-0.0022321	0.80285	0.774737
													97.1167	0.740826	-0.0022321	0.80285	0.774737
													97.35	0.740826	-0.0022321	0.805226	0.774737
													97.5833	0.738532	-0.0022321	0.805226	0.774737
													97.8167	0.738532	-0.0022321	0.805226	0.774737
													98.05	0.738532	-0.0022321	0.805226	0.772632
													98.2833	0.736239	-0.0022321	0.805226	0.772632
													98.5167	0.736239	-0.0022321	0.805226	0.772632
													98.75	0.736239	-0.0022321	0.80285	0.770526
													98.9833	0.736239	-0.0022321	0.805226	0.770526
													99.2167	0.733945	-0.0022321	0.80285	0.770526
													99.45	0.733945	-0.0022321	0.80285	0.770526
													99.6833	0.733945	-0.0022321	0.80285	0.770526
													99.9167	0.733945	-0.0022321	0.80285	0.770526
													100.15	0.731651	-0.0022321	0.80285	0.768421
													100.383	0.731651	-0.0022321	0.80285	0.768421
													100.617	0.731651	-0.0022321	0.80285	0.768421
													100.85	0.731651	-0.0022321	0.80285	0.768421
													101.083	0.729358	-0.0022321	0.805226	0.768421
													101.317	0.731651	-0.0022321	0.805226	0.768421
													101.55	0.729358	-0.0022321	0.80285	0.768421
													101.783	0.729358	-0.0022321	0.80285	0.766316
													102.017	0.727064	-0.0022321	0.800475	0.766316
													102.25	0.727064	-0.0022321	0.7981	0.766316
													102.483	0.727064	-0.0022321	0.7981	0.766316
													102.717	0.727064	-0.0022321	0.7981	0.766316
													102.95	0.727064	-0.0022321	0.795724	0.766316
													103.183	0.727064	-0.0022321	0.795724	0.766316
													103.417	0.724771	-0.0022321	0.793349	0.764211
													103.65	0.727064	-0.0022321	0.793349	0.764211
													103.883	0.724771	-0.0022321	0.793349	0.764211
													104.117	0.724771	-0.0022321	0.793349	0.764211
													104.35	0.724771	-0.0022321	0.790974	0.764211
													104.583	0.722477	-0.0022321	0.793349	0.764211
													104.817	0.722477	-0.0022321	0.793349	0.762105
													105.05	0.722477	-0.0022321	0.790974	0.762105
													105.283	0.722477	-0.0022321	0.790974	0.762105
													105.517	0.722477	-0.0022321	0.790974	0.764211
													105.75	0.720183	-0.0022321	0.790974	0.762105
													105.983	0.720183	-0.0022321	0.790974	0.762105
													106.217	0.720183	-0.0022321	0.790974	0.76
													106.45	0.720183	-0.0022321	0.795724	0.76
													106.683	0.71789	-0.0022321	0.788599	0.76
													106.917	0.71789	-0.0022321	0.788599	0.76
													107.15	0.71789	-0.0022321	0.790974	0.76
													107.383	0.71789	-0.0022321	0.788599	0.76
													107.617	0.71789	-0.0022321	0.788599	0.76
													107.85	0.715596	-0.0022321	0.788599	0.757895
													108.083	0.715596	-0.0022321	0.788599	0.757895
													108.317	0.715596	-0.0022321	0.786223	0.757895
													108.55	0.715596	-0.0022321	0.788599	0.757895
													108.783	0.715596	-0.0022321	0.786223	0.757895
													109.017	0.715596	-0.0022321	0.786223	0.757895
													109.25	0.715596	-0.0022321	0.786223	0.757895
													109.483	0.713303	-0.0022321	0.786223	0.755789
													109.717	0.713303	-0.0022321	0.786223	0.755789
													109.95	0.713303	-0.0022321	0.783848	0.755789
													110.183	0.711009	-0.0022321	0.783848	0.757895
													110.417	0.713303	-0.0022321	0.783848	0.755789
													110.65	0.711009	-0.0022321	0.783848	0.755789
													110.883	0.711009	-0.0022321	0.783848	0.755789
													111.117	0.708716	-0.0022321	0.783848	0.753684
													111.35	0.711009	-0.0022321	0.783848	0.753684
													111.583	0.711009	-0.0022321	0.781473	0.753684
													111.817	0.708716	-0.0022321	0.781473	0.753684
													112.05	0.711009	-0.0022321	0.781473	0.753684
													112.283	0.708716	-0.0022321	0.781473	0.751579
													112.517	0.708716	-0.0022321	0.781473	0.753684
													112.75	0.706422	-0.0022321	0.781473	0.751579
													112.983	0.708716	0	0.781473	0.751579
													113.217	0.708716	-0.0022321	0.779097	0.751579
													113.45	0.708716	0	0.779097	0.751579
													113.683	0.706422	0	0.779097	0.751579
													113.917	0.706422	0	0.779097	0.751579
													114.15	0.706422	0	0.779097	0.749474
													114.383	0.706422	0	0.779097	0.749474
													114.617	0.706422	0	0.779097	0.749474
													114.85	0.704128	0	0.776722	0.749474
													115.083	0.704128	0	0.776722	0.749474
													115.317	0.704128	0	0.776722	0.749474
													115.55	0.704128	0	0.776722	0.749474
													115.783	0.704128	0	0.781473	0.749474
													116.017	0.701835	0	0.774347	0.747368
													116.25	0.701835	0	0.774347	0.747368
													116.483	0.701835	0	0.774347	0.747368
													116.717	0.701835	0	0.774347	0.747368
													116.95	0.699541	0	0.774347	0.747368
													117.183	0.699541	-0.0022321	0.774347	0.745263
													117.417	0.699541	0	0.779097	0.745263
													117.65	0.699541	0	0.774347	0.745263
													117.883	0.699541	0	0.774347	0.745263
													118.117	0.697248	0	0.771972	0.745263
													118.35	0.697248	-0.0022321	0.771972	0.745263
													118.583	0.697248	0	0.771972	0.745263
													118.817	0.697248	0	0.771972	0.743158
													119.05	0.697248	0	0.771972	0.743158
													119.283	0.697248	0	0.771972	0.743158
													119.517	0.694954	0	0.769596	0.743158
													119.75	0.694954	0	0.776722	0.743158
													119.983	0.694954	0	0.769596	0.741053

## Sheet: Supplementary Fig. 1
Supplementary Figure 1a,b: GenBank accession numbers of CP sequences used for percent identity matrices and sequence logos.										Supplementary Figure 1a: Data for percent identity matrices.
Accession Number	Potyvirus									1. Percent identity matrix of potyviral CP uN-IDRs (using residue positions 1-196 from sequence alignment in a).
KC691259	Narcissus Late Season Yellows Virus (NLSYV)											1	2	3	4	5	6	7	8	9	10	11	12	13	14	15	16	17	18	19	20	21	22	23	24	25	26	27	28	29	30	31	32	33	34	35	36	37	38
AM158908	Narcissus Yelow Stripe Virus (NYSV)											Donkey Orchid Virus A (DOVA)	Cocksfoot Streak Virus (CSV)	Nerine Yellow Stripe Virus (NeYSV)	Hippeastrum Mosaic Virus (HiMV)	Tradescantia Mild Mosaic Virus (TraMMV)	Callistephus Mottle Virus (CalMoV)	Banana Bract Mosaic Virus (BBrMV)	Cyrtanthus Elatus Virus A (CEVA)	Narcissus Degeneration Virus (NDV)	Iris Severe Mosaic Virus (ISMV)	Pennisetum Alopecuroides Mosaic Virus (PalMV)	Pleioblastus Mosaic Virus (PleMV)	Johnsongrass Mosaic Virus (JGMV)	Canna Yellow Streak Virus (CaYSV)	Costus Stripe Mosaic Virus (CoSMV)	Pecan Mosaic-Associated Virus (PMaV)	Tobacco Vein Mottling Virus (TVMV)	Scorzonera Virus A (SCoVA)	Dioscorea Mosaic Virus (DMV)	Tuberose Mild Mosaic Virus (TuMMV)	Tuberose Mild Mottle Virus (TuMMoV)	Cucurbit Vein Banding Virus (CVBV)	Sweet Potato Latent Virus (SPLV)	Yam Mosaic Virus (YMV)	Arracacha Mottle Virus (AMoV)	Euphorbia Ringspot Virus (EuRSV)	Panax Virus Y (PanVY)	Apium Virus Y (ApVY)	Celery Mosaic Virus (CeMV)	Lily Mottle Virus (LMoV)	Pea Seed-Borne Mosaic Virus (PSbMV)	Onion Yellow Dwarf Virus (OYDV)	Shallot Yellow Stripe Virus (SYSV)	Iranian Johnsongrass Mosaic Virus (IJMV)	Sugarcane Mosaic Virus (SCMV)	Pennisetum Mosaic Virus (PenMV)	Maize Dwarf Mosaic Virus (MDMV)	Sorghum Mosaic Virus (SrMV)
LC159494	Wild Onion Symptomless Virus (WoSV)									1	Donkey Orchid Virus A (DOVA)	100	24.32	27.27	39.29	35.48	24.32	26.32	23.53	22.86	24.32	31.58	30.77	32.43	27.78	40	25.64	32.35	28.21	36.36	25	18.92	17.95	15.79	25.64	34.21	26.47	29.73	20.59	16.22	21.62	24.32	40.62	37.5	32.43	38.24	29.73	39.47	31.58
AJ316084	Scallion Mosaic Virus (ScaMV)									2	Cocksfoot Streak Virus (CSV)	24.32	100	23.53	32.14	31.03	16.98	19.64	21.21	17.65	17.86	14.55	26.79	21.82	20	29.17	21.05	25.64	22.22	32.35	22.73	13.21	17.54	22.22	19.3	28	28.95	25.93	21.74	19.23	29.17	21.43	26.67	24.24	17.86	20.75	21.82	16.07	28.07
AF169561	Turnip Mosaic Virus (TuMV)									3	Nerine Yellow Stripe Virus (NeYSV)	27.27	23.53	100	33.33	32.14	27.27	21.21	18.75	21.21	24.24	28.12	33.33	28.12	25	45	32.35	42.42	29.41	36.36	25	30.3	17.65	23.53	26.47	29.41	26.47	26.47	32.26	20.59	28.12	24.24	34.48	28.12	21.21	26.67	34.38	27.27	32.35
AB027007	Japanese Yam Mosaic Virus (JYMV)									4	Hippeastrum Mosaic Virus (HiMV)	39.29	32.14	33.33	100	46.43	32.14	33.33	28.57	25	59.26	29.63	42.86	37.04	48.15	71.43	32.14	39.29	35.71	39.29	25	25	35.71	21.43	32.14	46.43	25	46.43	40	28.57	33.33	37.04	37.5	34.62	32.14	52	37.04	46.43	46.43
EU847625	Lupine Mosaic Virus (LuMV)									5	Tradescantia Mild Mosaic Virus (TraMMV)	35.48	31.03	32.14	46.43	100	31.03	30	26.67	30	31.03	30	29.03	31.03	39.29	53.33	25.81	31.03	25.81	41.38	29.17	34.48	29.03	30	25.81	33.33	31.03	44.83	38.46	24.14	31.03	24.14	22.22	22.22	20.69	38.46	37.93	36.67	30
D86371	Sweet Potato Feathery Mottle Virus (SPFMV)									6	Callistephus Mottle Virus (CalMoV)	24.32	16.98	27.27	32.14	31.03	100	28.85	27.27	26.47	23.08	19.23	26.42	23.08	19.23	33.33	32.08	42.11	24.53	36.36	20.45	22.64	24.53	24.53	26.42	18.37	27.03	28.3	40	31.37	22.92	21.15	33.33	34.38	22.64	28	25	22.64	22.64
GU207957	Sweet Potato Virus C (SPVC)									7	Banana Bract Mosaic Virus (BBrMV)	26.32	19.64	21.21	33.33	30	28.85	100	24.24	20.59	18.03	23.19	26.15	22.58	18.03	43.48	25.76	26.32	18.03	27.27	20.93	19.23	18.31	22.22	28.57	34	24.32	29.09	28.89	23.53	37.5	20.63	29.03	28.12	17.74	32.2	14.52	17.46	23.44
JN613807	Sweet Potato Virus 2 (SPV2)									8	Cyrtanthus Elatus Virus A (CEVA)	23.53	21.21	18.75	28.57	26.67	27.27	24.24	100	47.06	30.3	15.15	26.47	33.33	21.88	26.32	29.41	27.27	32.35	24.24	17.86	12.12	35.29	29.41	32.35	29.41	21.21	27.27	20	27.27	27.27	30.3	30	29.03	27.27	26.67	33.33	20.59	20.59
JQ824374	Sweet Potato Virus G (SPVG)									9	Narcissus Degeneration Virus (NDV)	22.86	17.65	21.21	25	30	26.47	20.59	47.06	100	26.47	14.71	34.29	47.06	27.27	35	28.57	23.53	28.57	21.21	17.24	20.59	31.43	20	28.57	22.86	23.53	32.35	29.03	23.53	23.53	26.47	41.94	31.25	26.47	32.26	29.41	28.57	22.86
KC443039	Sweet Potato Latent Virus (SPLV)									10	Iris Severe Mosaic Virus (ISMV)	24.32	17.86	24.24	59.26	31.03	23.08	18.03	30.3	26.47	100	18.97	23.73	17.24	15.79	41.67	20	31.58	20.37	36.36	23.26	19.23	17.74	18.52	19.35	24	21.62	21.82	20	17.65	22.92	18.33	33.33	27.27	22.41	23.64	18.97	23.73	30
X97705	Lettuce Mosaic Virus (LMV)									11	Pennisetum Alopecuroides Mosaic Virus (PalMV)	31.58	14.55	28.12	29.63	30	19.23	23.19	15.15	14.71	18.97	100	16.5	22.67	22.58	37.5	17.81	34.21	16.13	37.5	23.26	23.08	13.83	20.31	18.31	28.57	30.56	23.08	29.55	20	27.08	14.29	43.75	29.03	26.03	30.59	15.28	19.05	18.99
KT633868	Pecan Mosaic-Associated Virus (PMaV)									12	Pleioblastus Mosaic Virus (PleMV)	30.77	26.79	33.33	42.86	29.03	26.42	26.15	26.47	34.29	23.73	16.5	100	25.33	22.58	41.67	20.27	28.21	26.79	33.33	25	20.75	15.22	24.62	22.86	28	24.32	32.08	20	25.49	36.73	25	31.25	28.12	17.57	23.26	20.83	29.69	20
MW972223	Scorzonera Virus A (SCoVA)									13	Johnsongrass Mosaic Virus (JGMV)	32.43	21.82	28.12	37.04	31.03	23.08	22.58	33.33	47.06	17.24	22.67	25.33	100	19.35	45.83	26.15	36.84	22.64	34.38	17.39	23.08	14.1	17.46	21.54	30.61	22.22	28.85	22.73	20	25	23.81	38.71	35.48	29.85	32.39	22.06	22.22	24.62
KU941946	Endive Necrotic Mosaic Virus (ENMV)									14	Canna Yellow Streak Virus (CaYSV)	27.78	20	25	48.15	39.29	19.23	18.03	21.88	27.27	15.79	22.58	22.58	19.35	100	41.67	24.19	31.58	25	34.38	20.93	19.23	30.65	17.31	19.35	20.83	19.44	26.92	27.27	18	21.28	13.11	40	32.26	22.58	20.34	22.58	25.81	20.97
KF906523	Vanilla Distortion Mosaic Virus (VDMV)									15	Costus Stripe Mosaic Virus (CoSMV)	40	29.17	45	71.43	53.33	33.33	43.48	26.32	35	41.67	37.5	41.67	45.83	41.67	100	29.17	50	50	57.89	46.67	37.5	25	20.83	37.5	45	39.13	41.67	50	31.82	45	33.33	45	50	41.67	41.67	37.5	50	45.83
KY828925	Hyacinth Mosaic Virus (HyaMV)									16	Pecan Mosaic-Associated Virus (PMaV)	25.64	21.05	32.35	32.14	25.81	32.08	25.76	29.41	28.57	20	17.81	20.27	26.15	24.19	29.17	100	41.03	38.6	41.18	25	24.53	25.33	27.27	23.94	27.45	34.21	37.04	32.61	32.69	26.53	23.08	34.38	45.45	19.72	16.18	18.31	18.75	24.66
OL742438	Ranunculus Mild Mosaic Virus (RanMMV)									17	Tobacco Vein Mottling Virus (TVMV)	32.35	25.64	42.42	39.29	31.03	42.11	26.32	27.27	23.53	31.58	34.21	28.21	36.84	31.58	50	41.03	100	34.21	48.48	34.48	39.47	28.21	31.58	33.33	35.29	29.73	42.11	48.39	36.11	36.36	26.32	40	37.5	43.59	36.11	34.21	35.9	41.03
KJ830760	Asparagus Virus 1 (AV1)									18	Scorzonera Virus A (SCoVA)	28.21	22.22	29.41	35.71	25.81	24.53	18.03	32.35	28.57	20.37	16.13	26.79	22.64	25	50	38.6	34.21	100	41.18	25	15.09	26.67	23.64	22.03	17.65	42.11	20.37	26.09	25	24.49	18.52	31.25	33.33	24.53	22	32.08	24.07	23.64
D13751	Plum Pox Virus (PPV)									19	Dioscorea Mosaic Virus (DMV)	36.36	32.35	36.36	39.29	41.38	36.36	27.27	24.24	21.21	36.36	37.5	33.33	34.38	34.38	57.89	41.18	48.48	41.18	100	32.14	30.3	38.24	29.41	23.53	35.29	32.35	38.24	41.94	32.35	34.38	24.24	41.38	31.25	48.48	50	50	36.36	41.18
KX013584	Callistephus Mottle Virus (CalMoV)									20	Tuberose Mild Mosaic Virus (TuMMV)	25	22.73	25	25	29.17	20.45	20.93	17.86	17.24	23.26	23.26	25	17.39	20.93	46.67	25	34.48	25	32.14	100	29.55	14.89	25	27.27	20.45	48.28	20.45	17.5	29.55	30.23	18.6	28	40.74	21.28	21.95	26.09	27.27	27.27
MW546936	Marigold Mosaic Virus (MMV)									21	Tuberose Mild Mottle Virus (TuMMoV)	18.92	13.21	30.3	25	34.48	22.64	19.23	12.12	20.59	19.23	23.08	20.75	23.08	19.23	37.5	24.53	39.47	15.09	30.3	29.55	100	16.98	18.87	26.42	24.49	37.84	22.64	20	25.49	31.25	21.15	30	25	18.87	26	19.23	24.53	16.98
KT222674	Jasmine Virus T (JVT)									22	Cucurbit Vein Banding Virus (CVBV)	17.95	17.54	17.65	35.71	29.03	24.53	18.31	35.29	31.43	17.74	13.83	15.22	14.1	30.65	25	25.33	28.21	26.67	38.24	14.89	16.98	100	16.92	20	23.53	23.68	23.21	19.57	28.85	24.49	15.38	31.25	27.27	20.78	17.44	26.67	21.88	23.46
JQ801448	Columbian Datura Virus (CDV)									23	Sweet Potato Latent Virus (SPLV)	15.79	22.22	23.53	21.43	30	24.53	22.22	29.41	20	18.52	20.31	24.62	17.46	17.31	20.83	27.27	31.58	23.64	29.41	25	18.87	16.92	100	23.64	23.53	31.58	14.81	28.26	28.85	34.69	20.37	25.81	24.24	22.64	20	20.75	25.93	21.82
KM523548	Tamarillo Leaf Malformation Virus (TaLMV)									24	Yam Mosaic Virus (YMV)	25.64	19.3	26.47	32.14	25.81	26.42	28.57	32.35	28.57	19.35	18.31	22.86	21.54	19.35	37.5	23.94	33.33	22.03	23.53	27.27	26.42	20	23.64	100	39.22	26.32	25	21.74	28.85	28.57	23.08	31.25	39.39	17.91	29.69	16.42	26.56	17.39
JQ350738	Sunflower Mild Mosaic Virus (SuMMoV)									25	Arracacha Mottle Virus (AMoV)	34.21	28	29.41	46.43	33.33	18.37	34	29.41	22.86	24	28.57	28	30.61	20.83	45	27.45	35.29	17.65	35.29	20.45	24.49	23.53	23.53	39.22	100	31.43	32	26.09	30	28.57	32	35.48	36.36	26.53	30.43	24.49	28	29.41
M11458	Tobacco Etch Virus (TEV)									26	Euphorbia Ringspot Virus (EuRSV)	26.47	28.95	26.47	25	31.03	27.03	24.32	21.21	23.53	21.62	30.56	24.32	22.22	19.44	39.13	34.21	29.73	42.11	32.35	48.28	37.84	23.68	31.58	26.32	31.43	100	23.68	28.12	32.43	45.45	18.92	23.33	33.33	27.03	29.41	27.78	21.62	28.95
JQ609095	Pokeweed Mosaic Virus (PkMV)									27	Panax Virus Y (PanVY)	29.73	25.93	26.47	46.43	44.83	28.3	29.09	27.27	32.35	21.82	23.08	32.08	28.85	26.92	41.67	37.04	42.11	20.37	38.24	20.45	22.64	23.21	14.81	25	32	23.68	100	32.61	30.77	25	30.19	40	39.39	26.42	26	21.15	30.19	31.48
AJ296311	Potato Virus A (PVA)									28	Apium Virus Y (ApVY)	20.59	21.74	32.26	40	38.46	40	28.89	20	29.03	20	29.55	20	22.73	27.27	50	32.61	48.39	26.09	41.94	17.5	20	19.57	28.26	21.74	26.09	28.12	32.61	100	32.61	22.22	22.22	30	29.03	24.44	20	29.55	28.89	36.96
JX294310	Potato Yellow Blotch Virus (PYBV)									29	Celery Mosaic Virus (CeMV)	16.22	19.23	20.59	28.57	24.14	31.37	23.53	27.27	23.53	17.65	20	25.49	20	18	31.82	32.69	36.11	25	32.35	29.55	25.49	28.85	28.85	28.85	30	32.43	30.77	32.61	100	25	27.45	26.67	30.3	21.57	16.67	30	25.49	28.85
X04083	Tobacco Vein Mottling Virus (TVMV)									30	Lily Mottle Virus (LMoV)	21.62	29.17	28.12	33.33	31.03	22.92	37.5	27.27	23.53	22.92	27.08	36.73	25	21.28	45	26.53	36.36	24.49	34.38	30.23	31.25	24.49	34.69	28.57	28.57	45.45	25	22.22	25	100	27.08	29.03	37.5	20.83	28.26	27.08	26.53	30.61
KX355613	Euphorbia Ringspot Virus (EuRSV)									31	Pea Seed-Borne Mosaic Virus (PSbMV)	24.32	21.43	24.24	37.04	24.14	21.15	20.63	30.3	26.47	18.33	14.29	25	23.81	13.11	33.33	23.08	26.32	18.52	24.24	18.6	21.15	15.38	20.37	23.08	32	18.92	30.19	22.22	27.45	27.08	100	26.67	33.33	17.46	20	15.87	23.81	24.62
U42596	Yam Mosaic Virus (YMV)									32	Onion Yellow Dwarf Virus (OYDV)	40.62	26.67	34.48	37.5	22.22	33.33	29.03	30	41.94	33.33	43.75	31.25	38.71	40	45	34.38	40	31.25	41.38	28	30	31.25	25.81	31.25	35.48	23.33	40	30	26.67	29.03	26.67	100	41.38	43.33	53.33	32.26	35.48	41.94
HM363516	Apium Virus Y (ApVY)									33	Shallot Yellow Stripe Virus (SYSV)	37.5	24.24	28.12	34.62	22.22	34.38	28.12	29.03	31.25	27.27	29.03	28.12	35.48	32.26	50	45.45	37.5	33.33	31.25	40.74	25	27.27	24.24	39.39	36.36	33.33	39.39	29.03	30.3	37.5	33.33	41.38	100	37.5	26.67	29.03	37.5	39.39
HQ676607	Celery Mosaic Virus (CeMV)									34	Iranian Johnsongrass Mosaic Virus (IJMV)	32.43	17.86	21.21	32.14	20.69	22.64	17.74	27.27	26.47	22.41	26.03	17.57	29.85	22.58	41.67	19.72	43.59	24.53	48.48	21.28	18.87	20.78	22.64	17.91	26.53	27.03	26.42	24.44	21.57	20.83	17.46	43.33	37.5	100	29.58	18.92	30.16	27.03
GQ916624	Panax Virus Y (PanVY)									35	Sugarcane Mosaic Virus (SCMV)	38.24	20.75	26.67	52	38.46	28	32.2	26.67	32.26	23.64	30.59	23.26	32.39	20.34	41.67	16.18	36.11	22	50	21.95	26	17.44	20	29.69	30.43	29.41	26	20	16.67	28.26	20	53.33	26.67	29.58	100	19.12	21.67	19.74
JX156434	Carrot Thin Leaf Virus (CtTLV)									36	Pennisetum Mosaic Virus (PenMV)	29.73	21.82	34.38	37.04	37.93	25	14.52	33.33	29.41	18.97	15.28	20.83	22.06	22.58	37.5	18.31	34.21	32.08	50	26.09	19.23	26.67	20.75	16.42	24.49	27.78	21.15	29.55	30	27.08	15.87	32.26	29.03	18.92	19.12	100	31.75	30.56
MN853672	Ashitaba Mosaic Virus (AshMV)									37	Maize Dwarf Mosaic Virus (MDMV)	39.47	16.07	27.27	46.43	36.67	22.64	17.46	20.59	28.57	23.73	19.05	29.69	22.22	25.81	50	18.75	35.9	24.07	36.36	27.27	24.53	21.88	25.93	26.56	28	21.62	30.19	28.89	25.49	26.53	23.81	35.48	37.5	30.16	21.67	31.75	100	39.06
AB219545	Konjac Mosaic Virus (KoMV)									38	Sorghum Mosaic Virus (SrMV)	31.58	28.07	32.35	46.43	30	22.64	23.44	20.59	22.86	30	18.99	20	24.62	20.97	45.83	24.66	41.03	23.64	41.18	27.27	16.98	23.46	21.82	17.39	29.41	28.95	31.48	36.96	28.85	30.61	24.62	41.94	39.39	27.03	19.74	30.56	39.06	100
D83749	Bean Yellow Mosaic Virus (BYMV)									39	Freesia Mosaic Virus (FreMV)	35.9	14.89	27.27	39.29	29.03	27.66	27.45	23.53	31.43	17.02	17.65	24	27.66	23.91	30	22	26.47	19.23	24.24	14.29	12.77	17.31	18.75	19.23	20.83	17.65	23.4	20.45	17.02	29.79	23.4	25	28.12	23.4	27.27	21.28	29.17	25
AB011819	Clover Yellow Vein Virus (ClYVV)									40	Hyacinth Mosaic Virus (HyaMV)	37.14	16.28	33.33	36	37.04	25.58	30.23	32.26	31.25	20.93	25.58	34.09	37.21	21.43	40	29.55	45.16	29.55	43.33	26.32	27.91	27.27	31.82	20.45	22.73	25.81	27.91	27.91	27.91	36.36	20.93	41.94	46.67	32.56	32.56	32.56	34.09	31.82
MF953305	Mediterranean Ruda Virus (MeRV)									41	Algerian Watermelon Mosaic Virus (AWMV)	39.47	18.18	28.12	44.44	30	26.92	16.07	30.3	26.47	20	26.32	22.81	30.36	25.45	37.5	22.81	36.84	27.78	37.5	20.93	21.15	29.82	22.64	24.56	24.49	25	28.85	25	28	22.92	29.09	37.5	41.94	27.27	19.23	30.36	33.93	32.14
MF543013	Lily Yellow Mosaic Virus (LYMV)									42	Papaya Ringspot Virus (PRSV)	21.05	21.05	32.35	35.71	30	26.42	18.03	38.24	28.57	25	20	19.67	25	25.42	33.33	29.03	41.03	30.91	44.12	25	24.53	40.32	25.45	25.81	27.45	31.58	31.48	26.09	36.54	24.49	21.31	35.48	42.42	28.33	24.56	28.33	27.87	29.03
MN549985	Paris Virus 1 (ParV1)									43	Zucchini Tigre Mosaic Virus (ZTMV)	25.64	19.64	24.24	39.29	32.26	24.53	20.63	29.41	20	23.73	15.87	23.44	16.92	26.23	33.33	25	35.9	27.27	39.39	31.91	28.3	28.36	24.07	31.25	28	37.84	26.42	22.22	31.37	26.53	24.19	28.12	34.38	23.08	25.42	21.54	31.75	26.98
AJ851866	Thunberg Fritillary Mosaic Virus (TFMV)									44	Zucchini Shoestring Virus (ZSV)	39.47	20.75	27.27	50	46.67	26.42	20.75	26.47	22.86	26.42	28.3	18.52	25	26.92	50	27.78	39.47	29.63	42.42	17.02	18.87	24.56	25.93	24.07	28	24.32	30.19	35.56	33.33	24.49	32.08	35.48	37.5	28.57	24	32.14	33.33	33.33
MH779625	Platycodon Mild Mottle Virus (PlaMMV)									45	Zucchini Shoestring Virus (ZSV)	37.84	14.04	23.53	42.86	34.48	28.3	20.34	30.3	26.47	22.03	25.86	23.73	29.31	29.31	45.83	30	35.9	33.33	38.24	27.27	20.75	31.67	20.37	21.67	20	23.68	31.48	32.61	30.77	27.08	22.03	43.33	45.45	27.12	30.36	29.31	32.2	28.33
AJ307057	Leek Yellow Stripe Virus (LYSV)									46	Sudan Watermelon Mosaic Virus (SuWMV)	34.21	20.45	21.88	48.15	40	29.55	21.74	30.3	32.35	27.27	23.4	31.91	26.67	36.36	50	31.91	39.39	27.66	34.38	17.95	18.18	29.79	20	21.28	26.67	21.21	40.91	29.27	29.55	25	27.27	37.5	38.71	31.82	29.27	26.67	44.44	35.56
AJ564636	Lily Mottle Virus (LMoV)									47	Lettuce Mosaic Virus (LMV)	21.05	14.29	21.21	28.57	40	30.61	16.33	29.41	25.71	20.41	20	25.49	18.37	25	30	24	32.35	26	27.27	27.27	20.41	17.65	24	24	22	29.41	28.57	33.33	28.57	22.45	14.29	25.81	31.25	28.57	21.28	20.41	22	23.53
AJ243766	Potato Virus V (PVV)									48	Tomato Necrotic Stunt Virus (ToNStV)	25.64	18.37	24.24	28.57	22.58	20.41	12	20.59	14.29	20.41	22	21.57	24.49	18.75	30	21.57	38.24	29.41	33.33	22.73	28.57	19.61	20	17.65	18	32.35	18.37	15.56	18.37	24.49	12.24	28.12	31.25	26.53	17.39	26.53	24	30
AJ437279	Wild Potato Mosaic Virus (WPMV)									49	Barbacena Virus Y (BarVY)	25.64	21.95	20.59	35.71	35.48	27.5	20	20.59	25.71	25.58	28.57	32.56	30.23	33.33	60	25	38.24	27.27	41.18	34.21	22.5	18.37	23.81	19.57	28.57	37.14	34.88	39.47	26.83	30	29.27	34.38	33.33	25.58	29.73	32.56	36.59	35.71
AJ437280	Peru Tomato Mosaic Virus (PToMV)									50	Bidens Mottle Virus (BiMoV)	23.08	25.64	27.27	32.14	29.03	43.59	24.39	23.53	22.86	28.21	24.39	28.57	30.77	23.68	45	28.57	38.24	26.19	39.39	35.29	28.21	28.57	37.5	23.81	27.5	29.41	35.9	36.11	43.59	28.21	28.21	37.5	31.25	25.64	25	38.46	35	37.5
JX867236	Brugmansia Mosaic Virus (BruMV)									51	Amaranthus Leaf Mottle Virus (AmLMV)	21.05	20.41	27.27	32.14	33.33	30.61	18.37	26.47	31.43	24.49	19.61	28.85	20.41	27.08	35	30	32.35	28	33.33	27.27	24.49	26.92	32	30	20	32.35	24.49	22.22	28.57	28.57	30.61	25.81	34.38	24.49	22.92	28.57	32	28.85
M96425	Pepper Mottle Virus (PepMoV)									52	Pepper Mottle Virus (PepMoV)	22.22	20.93	33.33	40	39.29	34.88	28.26	38.71	31.25	34.88	28.26	30.43	20.93	28.57	45	32.61	51.61	36.17	43.33	34.21	30.23	36.17	29.55	36.17	25	38.71	27.91	34.88	39.53	31.82	23.26	28.12	30	32.56	30.23	34.88	31.82	29.55
AB551370	Brugmansia Suaveolens Mottle Virus (BsMoV)									53	Brugmansia Suaveolens Mottle Virus (BsMoV)	25	23.26	33.33	35.71	32.26	39.53	34.78	26.47	22.86	30.23	23.91	30.43	25.58	23.81	45	30.43	38.24	27.66	45.45	28.95	27.91	34.04	27.27	27.66	31.82	29.41	30.23	30.77	39.53	27.91	23.26	31.25	31.25	20.93	27.5	32.56	34.09	38.64
KT834407	Tobacco Mosqueado Virus (TMosqV)									54	Brugmansia Mosaic Virus (BruMV)	28.57	22.22	29.03	44	40.74	25	25.53	38.71	31.25	19.15	22.73	24.44	36.36	32.56	30	36.96	32.26	28.26	35.48	25.64	25	27.08	21.74	22.92	26.09	21.88	25.53	22.22	26.67	22.22	24.44	32.26	32.26	27.27	25	31.82	28.89	28.26
AB541985	Pepper Yellow Mosaic Virus (PepYMV)									55	Verbena Virus Y (VVY)	35.14	25.45	29.41	35.71	37.93	35.85	26.79	33.33	38.24	21.43	18.87	22.22	26.42	26.42	41.67	30.91	41.03	31.48	41.18	27.27	20.75	19.3	27.78	22.81	22	31.58	32.14	34.78	26.92	29.17	22.22	40	51.52	33.33	25.49	26.42	27.78	29.09
OL355031	Amazon Lily Mosaic Virus (ALiMV)									56	Amazon Lily Mosaic Virus (ALiMV)	22.86	26.19	26.47	28.57	23.33	36.59	15.91	32.35	22.86	25	23.81	23.26	29.27	25	45	32.56	44.12	32.56	38.24	27.78	26.83	31.11	34.09	35.56	23.26	28.57	22.73	36.84	38.1	24.39	23.81	25.81	36.36	39.02	28.95	34.15	28.57	27.91
KU685505	Barbacena Virus Y (BarVY)									57	Pepper Yellow Mosaic Virus (PepYMV)	16.22	22.45	27.27	37.04	31.03	25	17.65	33.33	32.35	25	20.83	30.61	20.83	25.53	40	34	33.33	40	30.3	20.93	16.67	32.69	34	21.15	16	26.47	19.61	31.11	22.45	27.08	18	33.33	24.24	29.17	22.22	33.33	30.61	26
KF649336	Bidens Mosaic Virus (BiMV)									58	Mashua Virus Y (MasVY)	23.68	26.67	24.24	35.71	30	33.33	17.78	32.35	28.57	28.89	22.22	21.74	20	20.45	40	21.74	35.29	26.09	33.33	22.5	22.22	23.91	32.61	23.91	21.74	35.29	31.11	28.57	35.56	26.67	17.78	32.26	37.5	20	23.81	26.67	26.09	32.61
GU181199	Sunflower Chlorotic Mottle Virus (SuCMoV)									59	Alstroemeria Mosaic Virus (AlMV)	23.68	17.5	27.27	42.86	33.33	47.5	22.5	41.18	28.57	32.5	20	31.71	32.5	33.33	45	34.15	47.06	31.71	42.42	22.86	25	34.15	24.39	29.27	31.71	26.47	37.5	32.43	32.5	25	27.5	35.48	28.12	27.5	35.14	40	39.02	34.15
KX856009	Sunflower Ring Blotch Virus (SuRBV)									60	Pepper Severe Mosaic Virus (PepSMV)	35.29	20.93	29.41	42.86	34.48	40.48	28.57	27.27	23.53	35.71	26.83	33.33	29.27	31.71	55	39.53	50	30.23	44.12	29.73	33.33	27.91	32.56	30.23	32.56	28.57	34.88	35.9	27.91	31.71	38.1	33.33	33.33	33.33	35.9	31.71	35.71	34.88
AM181350	Pepper Severe Mosaic Virus (PepSMV)									61	Sunflower Chlorotic Mottle Virus (SuCMoV)	27.03	16.28	30.3	42.86	41.38	39.53	26.19	27.27	23.53	30.95	26.19	27.91	30.95	26.19	50	30.23	55.88	30.23	36.36	26.32	30.23	23.26	23.26	32.56	27.91	26.47	37.21	45	39.53	26.19	35.71	30	31.25	30.23	27.5	35.71	37.21	41.86
KM396648	Potato Virus Y (PVY)									62	Potato Virus Y (PVY)	32.43	21.95	32.35	32.14	34.48	45	27.5	27.27	26.47	25	28.21	30	38.46	30.77	45	39.02	44.12	31.71	38.24	25.71	22.5	29.27	36.59	29.27	26.83	25.71	39.02	36.84	36.59	20.51	25	36.67	42.42	32.5	27.03	35.9	37.5	36.59
OL584351	Amaranthus Leaf Mottle Virus (AmLMV)									63	Bidens Mosaic Virus (BiMV)	29.73	19.51	32.35	46.43	37.93	45	22.5	39.39	32.35	32.5	23.08	27.5	35.9	25.64	45	34.15	52.94	26.83	32.35	22.86	30	24.39	21.95	36.59	31.71	22.86	36.59	36.84	26.83	25.64	35	40	30.3	32.5	32.43	28.21	27.5	31.71
MK440140	Alstroemeria Mosaic Virus (AlMV)									64	Sunflower Ring Blotch Virus (SuRBV)	31.58	17.5	30.3	39.29	36.67	45	20	38.24	25.71	32.5	27.5	19.51	35	30.77	45	36.59	58.82	31.71	45.45	25.71	32.5	26.83	34.15	31.71	31.71	26.47	35	37.84	32.5	25	22.5	41.94	37.5	42.5	29.73	32.5	31.71	31.71
MH680824	Mashua Virus Y (MasVY)									65	Tobacco Mosqueado Virus (TMosqV)	28.21	20.41	24.24	39.29	38.71	28.57	21.43	23.53	25.71	26.53	23.73	26.92	22.45	20.83	55	23.08	35.29	27.12	42.42	20.45	22.45	21.82	26	20.37	20	29.41	28.57	33.33	28.57	30.61	18.37	31.25	31.25	24.49	26.09	30.61	26	28
EU564817	Verbena Virus Y (VVY)									66	Wild Potato Mosaic Virus (WPMV)	22.22	21.43	24.24	39.29	35.48	30.95	15.56	32.35	17.14	30.95	22.22	28.89	26.19	26.83	40	28.89	38.24	32.61	39.39	24.32	23.81	23.91	37.21	26.09	34.88	26.47	23.81	28.95	26.19	28.57	30.95	21.88	25	23.81	28.21	28.57	25.58	27.91
AF538686	Bidens Mottle Virus (BiMoV)									67	Potato Virus V (PVV)	33.33	30.95	30.3	42.86	35.48	35.71	24.44	26.47	22.86	26.19	22.22	31.11	26.19	31.71	35	31.11	38.24	36.96	42.42	29.73	23.81	30.43	27.91	28.26	30.23	32.35	21.43	26.32	26.19	30.95	26.19	31.25	28.12	28.57	33.33	40.48	27.91	32.56
JQ314463	Tomato Necrotic Stunt Virus (ToNStV)									68	Peru Tomato Mosaic Virus (PToMV)	30.56	19.05	33.33	48	42.86	40.48	20	35.48	25	30.95	24.44	26.67	21.43	29.27	50	26.67	48.39	34.78	50	21.62	30.95	21.74	25.58	21.74	23.26	41.94	30.95	28.57	28.57	27.91	21.43	31.25	33.33	33.33	33.33	33.33	27.91	39.53
DQ925486	Arracacha Mottle Virus (AMoV)									69	Mediterranean Ruda Virus (MeRV)	28.21	16.33	41.18	28.57	35.48	31.25	24.53	23.53	28.57	22.45	19.23	25.49	22.92	25.53	45	34.62	38.24	29.63	41.18	25.58	35.42	24.07	24	25.93	22	28.57	26.53	28.26	22.45	35.42	24.49	31.25	33.33	20.83	20	29.17	20.41	28
KP769852	Lettuce Italian Necrotic Virus (LINV)									70	Bean Yellow Mosaic Virus (BYMV)	20	21.28	41.94	36	48.15	21.74	21.28	32.26	25	19.15	19.57	29.79	23.91	26.67	45	33.33	38.71	33.33	38.71	31.71	30.43	33.33	29.17	29.17	25	37.5	25.53	32.61	27.66	38.3	29.79	25.81	32.26	21.74	19.57	30.43	29.79	27.08
MF997470	African Eggplant Mosaic Virus (AEMV)									71	Clover Yellow Vein Virus (ClYVV)	17.95	27.27	24.24	17.86	29.03	25	20	29.41	28.57	25	20	19.57	18.18	11.63	35	26.09	26.47	32.61	27.27	30.77	20.45	23.91	33.33	30.43	17.78	38.24	20.45	29.27	34.09	31.82	22.73	18.75	28.12	29.55	19.51	25	22.22	24.44
AJ237843	Chilli Veinal Mottle Virus (ChiVMV)									72	Lettuce Italian Necrotic Virus (LINV)	18.42	22.5	36.36	25	23.33	30	27.5	20.59	25.71	35	25	29.27	35	17.95	30	31.71	35.29	31.71	39.39	28.57	27.5	24.39	39.02	24.39	21.95	29.41	25	32.43	25	27.5	25	29.03	28.12	35	27.03	30	26.83	26.83
DQ645484	Pepper Veinal Mottle Virus (PVMV)									73	Marigold Mosaic Virus (MMV)	18.92	21.05	32.35	35.71	34.48	28.3	22.41	24.24	29.41	25.86	17.54	32.76	26.32	22.81	45.83	27.12	35.9	29.63	35.29	27.27	24.53	22.03	25.93	25.42	24	26.32	25.93	28.26	26.92	35.42	32.76	30	33.33	22.41	18.18	24.56	27.59	24.24
DQ851495	Wild Tomato Mosaic Virus (WTMV)									74	Leek Yellow Stripe Virus (LYSV)	31.58	19.64	36.36	32.14	26.67	30.19	21.67	29.41	37.14	23.73	23.33	22.95	30	25.42	33.33	27.87	38.46	25.93	42.42	27.27	28.3	24.59	25.93	21.31	16	32.43	28.3	28.89	27.45	30.61	21.67	41.94	37.5	25	26.32	23.33	29.51	32.79
JN008909	Chilli Ringspot Virus (ChiRSV)									75	Beet Mosaic Virus (BtMV)	16.67	9.62	12.5	14.81	10.71	15.38	13.73	15.62	15.15	13.73	13.46	11.54	17.31	9.62	25	15.38	18.92	9.62	21.88	6.98	21.15	11.54	9.62	15.38	18.75	8.33	21.15	13.64	14	12.77	15.69	26.67	19.35	13.46	14.29	17.31	13.46	21.15
EF219408	Tobacco Vein Banding Mosaic Virus (TVBMV)									76	Basella Rugose Mosaic Virus (BaRMV)	14.71	21.74	16.67	15.38	11.54	15.22	13.33	6.67	12.9	8.89	15.56	17.39	12.5	8.89	11.76	13.04	16.13	10.87	10	12.77	17.39	10.2	13.04	17.39	10.87	12.9	10.87	16.67	15.22	15.56	11.11	11.11	13.79	12.24	13.95	12.5	15.22	21.74
AB818538	Habenaria Mosaic Virus (HaMV)									77	Mirabilis Crinkle Mosaic Virus (MiCMV)	13.89	9.8	25.81	15.38	14.29	7.84	17.31	12.5	9.09	7.84	11.54	11.54	10.91	11.76	26.09	7.69	13.89	9.62	19.35	11.11	5.88	16.36	5.77	19.23	12.5	8.57	11.76	13.95	12.24	19.15	5.88	20	20	9.26	16.67	14.55	11.54	13.46
JF320812	Iris Mild Mosaic Virus (IMMV)									78	Daphne Mosaic Virus (DapMV)	26.32	25.58	30.3	32.14	36.67	34.88	32.56	38.24	31.43	23.26	16.28	34.09	25.58	14.29	45	31.82	50	34.09	36.36	31.58	23.26	22.73	36.36	27.27	29.55	32.35	32.56	30	32.56	39.53	41.86	29.03	34.38	25.58	30	27.91	34.09	34.09
MH206616	Dioscorea Mosaic Virus (DMV)									79	Daphne Virus Y (DVY)	25.64	27.27	24.24	39.29	32.26	36.36	22.22	38.24	31.43	25	20	26.09	29.55	20.93	45	28.26	35.29	30.43	33.33	20.51	18.18	28.26	24.44	28.26	31.11	23.53	27.27	29.27	36.36	22.73	38.64	31.25	37.5	27.27	26.83	20.45	17.78	22.22
JX470965	Yam Mild Mosaic Virus (YMMV)									80	Papaya Leaf Distortion Mosaic Virus (PLDMV)	38.89	18.18	25	42.86	35.71	26.92	16.39	21.88	27.27	24.56	19.05	18.75	21.21	18.03	43.48	17.19	34.21	17.31	34.38	34.04	21.15	17.91	21.15	26.56	27.08	19.44	32.69	25	22	25.53	24.19	34.48	45.16	23.88	18.03	16.67	29.03	29.69
EF427894	Gloriosa Stripe Mosaic Virus (GSMV)									81	Thladiantha Dubia Mosaic Virus (ThDMV)	38.89	16.36	28.12	50	39.29	28.85	18.03	21.88	33.33	17.54	20	22.73	28.79	21.31	52.17	24.24	31.58	23.08	34.38	21.28	19.23	26.09	23.08	24.24	31.25	19.44	26.92	31.82	22	21.28	20.97	34.48	41.94	21.74	20.63	23.53	37.1	22.73
EF579955	Moroccan Watermelon Mosaic Virus (MWMV)									82	Zantedeschia Mild Mosaic Virus (ZaMMV)	15.79	19.64	33.33	14.81	16.67	13.46	14.29	18.18	20.59	16.67	16.84	10.59	14.06	14.75	33.33	16.22	23.68	17.46	30.3	18.6	19.23	10.59	18.18	13.89	10	18.92	15.09	20	17.65	16.67	9.23	35.48	24.24	17.81	17.33	18.31	12.7	16.25
KY623505	Sudan Watermelon Mosaic Virus (SuWMV)									83	Dendrobium Chlorotic Mosaic Virus (DeCMV)	28.21	24.44	21.21	46.43	38.71	26.67	23.91	29.41	40	28.89	21.74	34.04	28.89	20.45	45	21.28	29.41	23.4	30.3	22.5	22.22	23.4	32.61	31.91	30.43	26.47	33.33	26.19	28.89	28.89	33.33	28.12	37.5	28.89	33.33	26.67	32.61	30.43
EU410442	Algerian Watermelon Mosaic Virus (AWMV)									84	Lupine Mosaic Virus (LuMV)	25	20	30	40	35.71	32.5	32.61	45.16	31.25	35	30.43	30.23	30	25.64	40	34.88	41.94	38.3	36.67	42.86	25	30.43	31.71	37.78	31.71	41.94	32.5	27.5	37.5	34.15	27.5	31.25	36.67	27.5	25	30	31.71	31.71
KU355553	Zucchini Shoestring Virus (ZSV)									85	Clivia Yellow Stripe Virus (ClYSV)	27.78	22.86	35.29	46.43	41.94	32.35	28.95	26.47	28.57	35.14	28.57	36.11	32.35	33.33	45	37.84	32.35	29.73	38.24	34.48	32.35	30.77	38.89	33.33	38.89	25.71	43.24	40.62	28.57	38.24	34.29	37.5	42.42	26.47	32.26	29.41	42.86	33.33
X67673	Papaya Ringspot Virus (PRSV)									86	Sweet Potato Feathery Mottle Virus (SPFMV)	25.64	24.56	35.29	35.71	38.71	24.53	18.18	26.47	22.86	23.33	16.44	27.03	21.54	32.26	37.5	23.94	30.77	26.32	41.18	22.73	30.19	26.76	23.21	19.72	19.61	23.68	24.07	26.09	21.15	28.57	24.62	34.38	30.3	20.9	23.44	31.34	23.44	19.74
KC345607	Zucchini Tigre Mosaic Virus (ZTMV)									87	Sweet Potato Virus C (SPVC)	28.21	19.3	35.29	35.71	25.81	26.42	21.88	26.47	25.71	25.42	19.72	23.61	25.4	26.67	33.33	26.09	35.9	26.32	38.24	25	24.53	28.99	21.43	14.49	17.65	26.32	24.07	26.09	25	28.57	19.05	43.75	33.33	27.69	22.58	26.15	25.81	24.32
BD171712	Papaya Leaf Distortion Mosaic Virus (PLDMV)									88	Sweet Potato Virus 2 (SPV2)	21.62	25	24.24	33.33	31.03	21.15	20	33.33	35.29	21.31	16.16	25.25	23.08	19.35	37.5	25	28.95	31.48	30.3	30.43	26.92	22.11	21.54	24.29	24	35.14	27.27	26.67	27.45	41.67	18.75	32.26	34.38	17.11	16.47	26.67	23.81	20
MF420353	Thladiantha Dubia Mosaic Virus (ThDMV)									89	Sweet Potato Virus G (SPVG)	23.68	28.57	27.27	28.57	33.33	26.42	17.46	32.35	28.57	20.34	11.65	12.75	22.67	27.42	33.33	27.78	35.9	25.86	42.42	34.09	24.07	27.78	23.08	25	28	35.14	28.3	20	31.37	28.57	18.75	38.71	40.62	24.32	18.6	23.61	23.44	19.35
DQ299908	Daphne Mosaic Virus (DapMV)									90	Konjac Mosaic Virus (KoMV)	30.56	27.08	20.59	35.71	29.03	40	24.07	29.41	37.14	25	20.75	30	36.17	26.09	41.67	25.49	38.46	30.19	38.24	30.56	22.22	24.07	31.91	26.42	25.58	31.58	39.13	42.11	34.09	26.83	22.92	31.25	36.36	42.55	20.45	29.79	33.33	32.65
KU556609	Daphne Virus Y (DVY)									91	Yam Mild Mosaic Virus (YMMV)	31.25	23.68	36.67	28.57	32.26	40.54	20.51	32.26	29.03	23.68	26.32	25.64	29.73	22.22	37.5	30	33.33	35	35.48	28.12	21.62	25	35.9	25	23.08	25.81	31.58	29.41	31.58	35.14	23.68	35.71	34.48	32.43	23.53	35.14	28.95	25.64
JQ807997	Ornithogalum Mosaic Virus (OrMV)									92	Vanilla Distortion Mosaic Virus (VDMV)	32.35	19.23	36.67	36	30.77	32	23.53	36.67	29.03	23.53	17.65	25	27.45	25.49	41.67	34.62	41.67	38	50	26.83	24	25	28	28.85	28.26	32.35	28	31.11	37.5	30.43	31.37	26.67	43.33	23.08	19.23	29.41	25	25
KU981083	Gladiolus Mosaic Virus (GdMV)									93	Endive Necrotic Mosaic Virus (ENMV)	30.3	30	30.3	35.71	35.71	43.59	20.51	37.5	33.33	33.33	26.83	26.19	31.58	28.95	43.48	37.5	40.54	50	45.45	41.94	25.64	37.5	31.71	25	25	40.54	37.5	46.88	31.58	29.41	23.08	37.93	37.5	35.9	30.56	50	28.21	37.5
JQ395040	Hippeastrum Mosaic Virus (HiMV)									94	Potato Virus A (PVA)	42.42	16.28	30.3	32.14	25	30.95	21.43	25	30.3	26.19	24.39	23.81	34.15	26.83	47.62	32.56	37.14	25.58	36.36	22.22	23.81	25.58	20.93	25.58	26.83	25	34.88	32.43	27.91	35.9	42.86	51.72	40.62	26.19	28.21	34.15	35.71	37.21
EF362621	Nerine Yellow Stripe Virus (NeYSV)									95	Potato Yellow Blotch Virus (PYBV)	35.14	20.93	30.3	39.29	27.59	37.21	30.95	30.3	32.35	26.19	38.1	32.56	35.71	30.95	45	32.56	44.12	37.21	39.39	26.32	23.26	32.56	30.23	32.56	23.26	29.41	30.23	32.5	27.91	30.95	28.57	50	37.5	37.21	40	35.71	30.23	37.21
MN114634	Noni Mosaic Virus (NoMV)									96	Anemone Mosaic Virus (AnMV)	46.43	21.05	29.63	50	39.13	35.14	26.67	26.92	29.63	23.68	18.18	30	40.54	25	34.78	26.83	43.33	17.39	38.46	28.57	18.92	22.73	20.51	30.23	40	26.67	44.74	26.67	19.44	27.27	31.58	45.83	48	32.43	29.41	29.73	34.21	30.77
AY437609	Watermelon Mosaic Virus (WMV)									97	Zucchini Yellow Mosaic Virus (ZYMV)	26.32	20	26.47	42.86	43.33	24.49	25	38.24	34.29	21.15	26.53	22	30.61	33.33	40	23.53	41.18	23.53	29.41	22.73	24.49	20.75	19.61	22.64	29.41	28.57	36.54	34.78	26	18.37	26	32.26	30.3	22.45	26.09	30.61	28	33.33
D00507	Soybean Mosaic Virus (SMV)									98	Dasheen Mosaic Virus (DsMV)	31.58	19.64	27.27	46.43	43.33	30.19	26.98	26.47	17.14	23.73	12.79	25.29	18.06	19.35	41.67	23.61	41.03	24.07	42.42	25	22.64	16.09	27.87	20.59	28	24.32	24.53	31.11	25.49	28.57	23.44	32.26	34.38	22.97	22.89	19.44	26.56	21.25
EF105298	Calla Lily Latent Virus (CLLV)									99	East Asian Passiflora Virus (EAPV)	28.21	20.37	20.59	46.43	32.26	26.42	24.14	32.35	31.43	25.93	22.81	32.14	26.42	21.15	37.5	21.05	31.58	32.2	23.53	31.82	15.52	22.03	25.45	27.12	23.53	34.21	27.78	21.74	26.92	28.57	18.52	31.25	36.36	28.3	32	18.87	22.22	23.64
AY656816	Wisteria Vein Mosaic Virus (WVMV)									100	Impatiens Flower Break Virus (IFBV)	24.32	14.29	23.53	35.71	35.48	27.08	18.87	23.53	28.57	20.41	23.08	21.57	29.17	27.66	33.33	19.23	28.95	27.78	32.35	25.64	22.92	25.93	34	25.93	19.57	23.68	20.41	34.15	29.79	25	16.33	31.25	21.21	25	22.22	39.58	32.65	24
AB246773	East Asian Passiflora Virus (EAPV)									101	Fritillary Virus Y (FVY)	36.11	18.18	35.48	32	39.29	34.88	19.15	25.81	21.88	19.57	27.27	20	23.26	30.95	30	28.26	32.26	28.26	41.94	15.79	20.93	25	26.67	20.83	17.78	28.12	26.09	29.55	27.27	18.18	13.64	43.75	32.26	20.93	25.58	20.93	15.91	20
AM039800	Fritillary Virus Y (FVY)									102	Wisteria Vein Mosaic Virus (WVMV)	29.73	19.23	20.59	42.86	35.48	17.65	23.64	29.41	28.57	23.08	22.22	32.08	23.53	20	33.33	20.37	26.32	19.64	26.47	28.57	19.61	16.07	30.19	21.43	30.61	21.05	32.69	25	28	31.91	25	34.38	33.33	23.53	29.17	19.61	32.69	28.3
MF509898	Paris Mosaic Necrosis Virus (PMNV)									103	Calla Lily Latent Virus (CLLV)	32.43	17.31	26.47	35.71	29.03	29.41	20	17.65	31.43	17.31	24.07	24.53	31.37	22	29.17	22.22	28.95	21.43	38.24	16.67	23.53	16.07	32.08	23.21	26.53	18.42	26.92	29.55	24	21.28	21.15	37.5	27.27	27.45	31.25	23.53	25	20.75
U19287	Bean Common Mosaic Necrosis Virus (BCMNV)									104	Watermelon Mosaic Virus (WMV)	36.84	20.41	30.3	37.04	36.67	29.17	21.15	27.27	26.47	19.61	28	17.65	27.08	25.53	31.58	23.53	39.39	25.49	39.39	13.95	18.75	18.52	30	22.64	24	20.59	23.53	24.44	16.33	22.92	16.33	29.03	25	18.75	21.74	22.92	20.41	19.61
AF348210	Cowpea Aphid-Borne Mosaic Virus (CABMV)									105	Soybean Mosaic Virus (SMV)	33.33	26.47	30.3	28.57	25.81	35.29	23.68	20.59	25.71	20.59	26.32	24.32	35.29	24.24	35	21.62	32.35	25.64	39.39	20.69	23.53	17.95	20	17.95	25.71	26.47	29.41	25.81	23.53	20.59	26.47	37.5	21.88	26.47	41.94	32.35	20	25.71
LC379162	East Asian Passiflora Distortion Virus (EAPDV)									106	Blue Squill Virus A (BSVA)	30.56	15.91	33.33	44	35.71	29.55	16.67	32.26	34.38	22.73	25	19.15	31.82	30.23	40	36.17	45.16	28.57	43.33	25.64	22.73	28.57	28.89	24.49	22.22	29.03	29.55	34.09	31.82	26.67	27.27	34.38	36.67	34.09	27.27	34.09	37.78	28.89
MK110656	Ugandan Passiflora Virus (UPV)									107	Hardenbergia Mosaic Virus (HarMV)	33.33	16.28	21.21	42.86	35.48	32.56	26.09	23.53	31.43	25.58	28.26	28.26	30.23	28.57	50	19.57	35.29	27.66	27.27	28.95	25.58	27.66	25	31.91	29.55	26.47	34.88	25.64	25.58	27.91	25.58	34.38	34.38	30.23	37.5	27.91	38.64	34.09
KY562565	Saffron Latent Virus (SaLV)									108	Passionfruit Woodiness Virus (PWV)	28.95	17.39	21.88	51.85	43.33	30.43	25.49	33.33	26.47	23.91	29.41	26.53	26.09	28.89	42.11	22.45	39.39	25	43.75	31.71	28.26	19.23	29.79	23.53	25.53	27.27	30.43	25.58	26.09	26.09	21.74	29.03	25.81	23.91	34.88	26.09	31.91	27.66
AJ312437	Blackeye Cowpea Mosaic Virus (BlCMV)									109	Blackeye Cowpea Mosaic Virus (BlCMV)	28.21	18.18	20.59	46.43	38.71	22.64	20	20.59	28.57	22.81	21.05	26.32	25.93	26.42	37.5	17.24	33.33	20.69	32.35	25	22.64	22.95	20	22.95	27.45	23.68	21.43	21.74	26.92	22.45	21.82	31.25	21.21	18.52	29.41	27.78	32.73	25
JN190431	Yam Bean Mosaic Virus (YBMV)									110	Yam Bean Mosaic Virus (YBMV)	30.77	15.91	21.21	50	41.94	22.73	20.83	23.53	31.43	25	22.92	25.53	31.82	32.56	50	23.4	32.35	24.49	33.33	25.64	22.73	28.57	22.22	20.41	24.44	23.53	36.36	34.15	29.55	27.27	27.27	34.38	31.25	25	31.71	25	31.11	33.33
KU981084	Impatiens Flower Break Virus (IFBV)									111	Cowpea Aphid-Borne Mosaic Virus (CABMV)	23.53	24.44	23.33	41.67	46.15	27.27	23.4	43.33	38.71	17.02	18.18	24.44	22.73	20.93	31.58	21.74	26.67	23.91	23.33	23.08	18.18	29.17	28.26	29.17	26.09	32.26	27.66	20	28.89	24.44	26.67	20	33.33	20.45	18.18	31.82	28.89	21.74
MH286883	Passionfruit Vietnam Virus (PVNV)									112	Paris Mosaic Necrosis Virus (PMNV)	26.47	26.83	18.18	48.15	37.93	25	30.23	30.3	29.41	25.58	15	31.71	27.5	28.21	26.32	26.19	27.27	23.81	24.24	20	17.5	38.64	23.81	31.82	26.19	20.59	23.26	21.62	24.39	20	26.83	23.33	25	20	32.43	27.5	29.27	26.19
DQ851493	Telosma Mosaic Virus (TelMV)									113	Saffron Latent Virus (SaLV)	25.71	17.07	24.24	25.93	26.67	30	23.91	30.3	38.24	27.91	23.26	20.93	30	25.64	36.84	25	36.36	22.22	33.33	20	32.5	36.17	23.81	29.79	26.19	29.41	23.26	24.32	24.39	25	21.95	35.48	28.12	27.5	24.32	30	24.39	21.43
JQ807999	Blue Squill Virus A (BSVA)									114	Ugandan Passiflora Virus (UPV)	22.86	20.45	24.14	41.67	37.04	27.27	29.79	40	35.48	22.73	23.4	21.28	22.73	23.26	31.58	23.4	30	29.17	24.14	20.51	18.18	29.17	24.44	27.08	24.44	26.67	29.55	15.91	25	20	22.73	29.03	34.48	15.91	27.27	20.45	24.44	24.44
HQ161081	Hardenbergia Mosaic Virus (HarMV)									115	Bean Common Mosaic Necrosis Virus (BCMNV)	37.5	26.67	27.59	54.17	40.74	30	30.3	26.67	32.26	33.33	27.27	33.33	40	44.83	42.11	36.36	33.33	26.47	41.38	28	30	35.29	22.58	26.47	35.48	26.67	43.33	36.67	33.33	29.03	43.33	35.48	27.59	33.33	46.67	36.67	38.71	35.48
HQ122652	Passionfruit Woodiness Virus (PWV)									116	Bean Common Mosaic Necrosis Virus (BCMNV)	26.32	21.74	21.88	37.04	43.33	19.57	24	33.33	23.53	21.74	24	28.57	21.74	15.56	36.84	22.45	21.21	19.61	21.88	24.39	19.57	21.57	29.79	23.53	34.04	33.33	21.74	23.26	28.26	34.78	21.74	19.35	29.03	15.22	20.93	32.61	31.91	25.53
AF127929	Zucchini Yellow Mosaic Virus (ZYMV)									117	Telosma Mosaic Virus (TelMV)	33.33	16.28	18.18	39.29	35.48	23.26	24.44	23.53	31.43	20.93	22.22	28.26	23.26	28.57	45	23.91	32.35	32.61	33.33	15.79	20.93	30.43	18.18	19.57	25	26.47	34.88	30.77	32.56	16.28	16.28	21.88	28.12	23.26	25	27.91	22.73	22.73
AJ298033	Dasheen Mosaic Virus (DsMV)									118	Passionfruit Vietnam Virus (PVNV)	26.32	14.29	18.75	25.93	23.33	19.05	15.91	24.24	26.47	19.05	27.27	22.22	19.05	34.15	42.11	20	33.33	20	25	24.32	19.05	24.44	25.58	20	13.95	18.18	28.57	30.77	21.43	16.67	16.67	29.03	29.03	23.81	20.51	21.43	32.56	27.91
AY626825	Zantedeschia Mild Mosaic Virus (ZaMMV)									119	Sunflower Mild Mosaic Virus (SuMMoV)	18.42	21.43	33.33	35.71	33.33	18.87	21.31	35.29	20	22.03	18.03	22.58	21.31	18.33	33.33	24.19	30.77	31.48	33.33	27.27	16.98	19.35	25.93	19.35	26	29.73	26.42	22.22	25.49	28.57	19.67	25.81	31.25	22.95	20.69	19.67	19.35	22.58
DQ821938	Basella Rugose Mosaic Virus (BaRMV)									120	Tobacco Etch Virus (TEV)	27.03	31.58	30.3	42.86	37.93	36.84	29.73	33.33	23.53	35.14	29.73	34.21	27.03	32.43	50	42.11	52.94	42.11	48.48	39.39	26.32	36.84	34.21	34.21	31.58	38.24	36.84	37.14	34.21	32.43	29.73	33.33	37.5	36.84	37.14	35.14	39.47	55.26
MT247721	Mirabilis Crinkle Mosaic Virus (MiCMV)									121	Columbian Datura Virus (CDV)	22.22	20.83	25	37.04	32.14	29.17	27.66	37.5	27.27	22.92	21.28	27.08	27.66	23.4	45	33.33	45.45	27.08	40.62	20.93	18.75	29.17	25	31.25	33.33	27.27	37.5	27.27	35.42	25.53	29.17	31.03	40.62	22.92	31.11	27.66	27.08	27.08
AY206394	Beet Mosaic Virus (BtMV)									122	Tamarillo Leaf Malformation Virus (TaLMV)	29.73	26.53	21.21	42.86	41.38	22.45	29.17	27.27	26.47	29.17	18.75	32.65	25	25	50	34.69	35.29	24.49	30.3	22.73	20.41	28.57	26.53	24.49	28.57	23.53	36.73	26.67	34.69	27.08	31.25	26.67	40.62	18.37	28.26	25	28.57	36.73
MN592680	Begonia Flower Breaking Virus (BFBV)									123	Achyranthes Virus A (AcVA)	21.62	27.08	18.75	37.04	20.69	20.83	26.53	24.24	20.59	22.92	22	19.61	25	19.15	42.11	28.57	30.3	26.53	28.12	23.26	20.83	19.61	18.37	26.53	30.61	30.3	33.33	22.73	20.83	29.17	20.83	30	29.03	27.08	21.28	18.75	24.49	27.45
LC604019	Anemone Mosaic Virus (AnMV)									124	Pleione Flower Breaking Virus (PlFBV)	32.35	26.83	27.27	40.74	31.03	22.5	25.58	30.3	23.53	20.93	26.83	34.15	29.27	30	40	28.57	33.33	28.57	27.27	28.57	15	29.55	33.33	22.73	33.33	26.47	30.23	32.43	26.83	27.5	36.59	32.26	34.38	30	29.73	26.83	29.27	30.95
FM206346	Freesia Mosaic Virus (FreMV)									125	Gomphocarpus Mosaic Virus (GoMV)	31.43	21.95	30.3	46.43	33.33	29.27	29.27	32.35	34.29	19.51	26.83	30.95	34.15	32.5	35	28.57	32.35	30.95	27.27	25	19.51	26.19	28.57	23.81	28.57	26.47	34.15	35.14	29.27	29.27	41.46	38.71	34.38	24.39	26.32	26.83	30.95	30.95
AF023848	Peanut Mottle Virus (PeMoV)									126	Keunjorong Mosaic Virus (KjMV)	31.58	21.43	24.24	42.86	33.33	33.33	26.19	35.29	40	26.19	23.81	32.56	35.71	34.15	45	39.53	35.29	32.56	30.3	32.43	21.43	27.91	25.58	30.23	25.58	29.41	35.71	25.64	30.95	30.95	33.33	38.71	37.5	30.95	30.77	33.33	32.56	39.53
MT513101	Achyranthes Virus A (AcVA)									127	Peanut Mottle Virus (PeMoV)	23.68	15.56	21.88	40.74	23.33	17.78	18	33.33	29.41	19.57	22	18.75	28.89	31.82	30	29.17	36.36	19.61	21.88	17.5	17.78	19.61	21.74	26	23.91	21.21	26.67	23.81	20	15.56	23.91	32.26	37.5	26.67	28.57	22.22	23.91	32.61
LC228573	Gomphocarpus Mosaic Virus (GoMV)									128	Begonia Flower Breaking Virus (BFBV)	30.77	20.51	21.21	35.71	29.03	25.64	24.39	35.29	28.57	20.51	19.51	28.57	30.77	36.84	35	30.95	29.41	33.33	27.27	26.47	20.51	23.81	27.5	33.33	27.5	26.47	35.9	22.22	25.64	28.21	25.64	25	34.38	30.77	27.78	25.64	30	25
JF838187	Keunjorong Mosaic Virus (KjMV)									129	Noni Mosaic Virus (NoMV)	30.56	26.09	26.67	40	35.71	39.13	25.53	29.03	21.88	30.43	23.4	27.08	23.91	24.44	45	29.17	45.16	29.17	40	26.83	26.09	25	29.79	27.08	21.28	29.03	32.61	35.56	28.26	25.53	21.74	34.38	33.33	23.91	28.26	28.26	31.91	34.04
MH376747	Pleione Flower Breaking Virus (PlFBV)									130	Asparagus Virus 1 (AV1)	34.29	21.95	36.36	39.29	26.67	31.71	34.15	23.53	22.86	31.71	34.15	33.33	31.71	27.5	50	38.1	47.06	28.57	45.45	33.33	26.83	30.95	28.57	28.57	30.95	23.53	39.02	40.54	31.71	41.46	26.83	38.71	34.38	31.71	34.21	31.71	35.71	47.62
DQ851496	Banana Bract Mosaic Virus (BBrMV)									131	Ornithogalum Mosaic Virus (OrMV)	39.29	28.57	33.33	31.82	34.78	35.71	28.57	29.63	35.71	29.63	33.33	25	44.44	33.33	41.18	39.29	39.29	35.71	40.74	34.78	39.29	25	28.57	35.71	28.57	35.71	35.71	35.71	32.14	42.86	18.52	37.04	40.74	28.57	39.29	44.44	35.71	39.29
MK241979	Dendrobium Chlorotic Mosaic Virus (DeCMV)									132	Gladiolus Mosaic Virus (GdMV)	39.29	32.14	37.04	27.27	30.43	32.14	25	25.93	25	25.93	29.63	32.14	33.33	33.33	41.18	39.29	39.29	39.29	40.74	39.13	39.29	25	28.57	32.14	35.71	32.14	35.71	28.57	32.14	35.71	18.52	33.33	37.04	25	28.57	40.74	32.14	32.14
OL771185	Tuberose Mild Mosaic Virus (TuMMV)									133	Pokeweed Mosaic Virus (PkMV)	25	25.53	40.62	28.57	35.71	21.28	17.39	25	30.3	19.57	17.39	25.53	26.09	19.57	47.37	25.53	36.36	29.79	43.75	25.58	21.28	21.28	29.79	21.28	23.4	42.42	21.28	25	21.28	26.09	21.74	27.59	32.26	23.4	20.45	28.26	21.28	23.4
OL771186	Tuberose Mild Mottle Virus (TuMMoV)									134	Catharanthus Mosaic Virus (CatMV)	62.5	32.14	34.78	81.25	63.16	33.33	34.48	31.82	34.78	39.29	42.86	41.38	44.44	53.85	50	33.33	50	26.67	50	31.82	25.93	26.67	20.69	33.33	55.17	26.09	57.14	33.33	25	28.57	39.29	56.52	45.45	37.04	51.85	29.63	50	51.72
MT533610	Clivia Yellow Stripe Virus (ClYSV)									135	Ashitaba Mosaic Virus (AshMV)	25	22.22	26.47	39.29	45.16	36.36	26	32.35	25.71	33.33	16.33	34.04	22.73	25.58	43.48	35.42	35.14	27.45	41.18	30.56	29.55	31.37	34.78	22	25.58	31.58	40	39.47	40.91	29.27	31.11	25	33.33	22.73	21.95	34.09	31.11	28.26
KP343681	Catharanthus Mosaic Virus (CatMV)									136	Japanese Yam Mosaic Virus (JYMV)	31.58	15.79	35.29	32.14	40	24.53	17.46	26.47	40	21.67	22.58	25.4	25.81	27.87	37.5	28.12	30.77	29.09	41.18	22.73	22.64	20.31	20	20.31	21.57	28.95	31.48	32.61	26.92	24.49	14.29	29.03	27.27	17.74	18.64	29.03	20.63	25
KY657266	Cucurbit Vein Banding Virus (CVBV)									137	Carrot Thin Leaf Virus (CtTLV)	26.32	25.58	32.35	32.14	35.48	42.5	26.09	26.47	22.86	32.56	24.44	20	26.19	26.83	37.5	32.61	38.46	33.33	38.24	35.48	32.5	27.66	26.19	23.4	23.68	39.47	36.59	38.24	35.9	30.56	23.26	28.12	39.39	33.33	23.08	33.33	30.23	29.55
D10930	Pea Seed-Borne Mosaic Virus (PSbMV)									138	Turnip Mosaic Virus (TuMV)	18.42	21.43	27.27	39.29	33.33	22.64	16.39	29.41	28.57	22.03	13.11	20.97	21.31	20	37.5	19.35	38.46	25.93	45.45	25	24.53	27.42	25.93	19.35	24	29.73	24.53	35.56	27.45	32.65	22.95	29.03	28.12	22.95	24.14	40.98	35.48	32.26
AJ001691	Maize Dwarf Mosaic Virus (MDMV)									139	Narcissus Late Season Yellows Virus (NLSYV)	31.43	21.28	32.26	44	40.74	23.91	27.66	22.58	34.38	23.4	19.57	25.53	32.61	22.22	45	27.08	41.94	27.08	41.94	24.39	21.74	22.92	22.92	22.92	27.08	21.88	38.3	30.43	27.66	23.4	27.66	32.26	38.71	23.91	26.09	30.43	36.17	29.17
AJ310197	Sorghum Mosaic Virus (SrMV)									140	Narcissus Yelow Stripe Virus (NYSV)	33.33	17.39	30	36	35.71	21.74	19.15	22.58	25	26.09	21.28	20.83	23.91	24.44	35	25	35.48	27.08	36.67	24.39	21.74	27.08	21.28	20.83	21.28	25.81	30.43	26.67	23.91	19.15	17.39	31.25	33.33	23.91	21.74	30.43	25.53	27.66
AJ297628	Sugarcane Mosaic Virus (SCMV)									141	Wild Onion Symptomless Virus (WoSV)	28.21	20.41	33.33	39.29	25.81	30.61	34	26.47	25.71	32.65	25.49	30.77	24.49	27.08	45	29.41	32.35	33.33	39.39	18.18	22.45	21.57	25.49	27.45	24	23.53	36.73	35.56	22.45	28.57	26.53	40.62	31.25	22.45	26.09	28.57	22	30
AY642590	Pennisetum Mosaic Virus (PenMV)									142	Scallion Mosaic Virus (ScaMV)	23.08	20.41	30.3	35.71	35.48	30.61	24	23.53	28.57	28.57	19.61	25	20.41	25	40	25.49	32.35	25.49	36.36	18.18	28.57	23.53	29.41	23.53	20	23.53	24.49	31.11	30.61	30.61	22.45	40.62	25	20.41	26.09	26.53	26	28
JQ692088	Iranian Johnsongrass Mosaic Virus (IJMV)									143	Iris Mild Mosaic Virus (IMMV)	31.58	33.33	34.38	33.33	26.67	31.25	22	27.27	26.47	28.57	20	29.41	31.25	23.4	50	29.41	48.48	27.45	50	25.58	18.75	19.61	24.49	23.53	26.53	27.27	27.08	34.09	22.92	22.92	26.53	35.48	31.25	25	28.89	27.08	26.53	30.61
LC573287	Pleioblastus Mosaic Virus (PleMV)									144	Paris Virus 1 (ParV1)	28.21	27.5	33.33	32.14	32.26	27.5	28.57	32.35	28.57	22.5	21.43	32.56	30	25.64	25	30.23	35.29	30.23	30.3	22.86	22.5	23.26	26.83	34.88	26.83	23.53	27.5	29.73	30	27.5	22.5	21.88	31.25	27.5	21.62	25	24.39	26.83
MT790493	Pennisetum Alopecuroides Mosaic Virus (PalMV)									145	Thunberg Fritillary Mosaic Virus (TFMV)	36.11	19.05	29.41	28.57	32.26	21.95	30.23	29.41	28.57	19.05	16.67	27.91	26.83	25	25	27.27	29.41	22.73	26.47	22.22	19.51	20.45	23.26	20.45	23.26	22.86	21.43	23.68	26.19	24.39	19.05	28.12	30.3	14.63	23.68	26.83	23.81	16.28
Z26920	Johnsongrass Mosaic Virus (JGMV)									146	Platycodon Mild Mottle Virus (PlaMMV)	21.05	17.86	18.18	35.71	30	22.64	20.69	26.47	22.86	17.24	13.79	30.51	17.24	22.81	29.17	20.34	25.64	20.37	33.33	18.18	16.98	40.68	29.63	27.12	22	18.92	20.75	24.44	27.45	38.78	29.31	22.58	25	17.24	27.27	29.31	25.42	20.34
GQ421689	Canna Yellow Streak Virus (CaYSV)									147	Habenaria Mosaic Virus (HaMV)	18.42	18.18	28.12	25.93	23.33	30.77	33.33	27.27	23.53	19.3	22.81	25.86	23.73	18.18	41.67	25.86	31.58	31.48	34.38	19.57	23.08	22.95	22.64	22.41	26.53	33.33	23.08	31.82	40	31.25	17.54	32.26	28.12	23.73	16.98	25.42	19.3	22.81
AF499738	Cocksfoot Streak Virus (CSV)									148	Lily Yellow Mosaic Virus (LYMV)	25.71	19.51	36.36	28.57	32.26	25	38.1	20.59	20.59	29.27	21.95	26.19	25	23.08	52.63	34.88	36.36	25.58	38.24	28.57	32.5	23.26	23.81	25.58	28.57	35.29	31.71	29.73	31.71	27.5	19.51	32.26	28.12	25	29.73	30	26.83	28.57
JX156422	Donkey Orchid Virus A (DOVA)									149	Jasmine Virus T (JVT)	32.43	18.37	24.24	48.15	41.38	35.42	19.61	33.33	32.35	27.45	28.57	28.57	28	27.08	50	28	39.39	26	33.33	22.73	22.92	28.3	24	30.77	24	26.47	27.45	28.89	24.49	31.25	32.65	38.71	40.62	28.57	28.89	30	38.78	34
JQ723475	Cyrtanthus Elatus Virus A (CEVA)									150	Ranunculus Mild Mosaic Virus (RanMMV)	23.08	23.4	36.36	25	35.48	29.79	22.92	32.35	31.43	21.28	25	18.37	29.79	21.74	40	30.61	41.18	26.53	36.36	28.57	25.53	22.45	27.08	20.41	22.92	38.24	25.53	34.09	27.66	25.53	12.77	34.38	31.25	34.04	20.45	27.66	29.17	25
AM182028	Narcissus Degeneration Virus (NDV)									151	Gloriosa Stripe Mosaic Virus (GSMV)	34.29	20.51	30.3	39.29	36.67	33.33	25.64	32.35	31.43	33.33	38.46	37.5	35.9	26.32	45	35	38.24	32.5	48.48	23.53	33.33	35	30	27.5	27.5	35.29	30.77	34.29	33.33	33.33	25.64	35.48	34.38	30.77	38.89	46.15	32.5	35
AJ510223	Onion Yellow Dwarf Virus (OYDV)									152	Plum Pox Virus (PPV)	22.22	29.55	17.65	35.71	25.81	25.58	26.53	38.24	40	34.09	12.33	26.39	34.78	20.93	40.91	33.93	27.78	28.57	26.47	30.56	25.58	19.7	28.26	31.48	37.21	24.32	31.82	18.42	25	31.71	30.43	34.38	39.39	21.82	31.58	18.87	28.89	24.19
AJ865076	Shallot Yellow Stripe Virus (SYSV)									153	Chilli Veinal Mottle Virus (ChiVMV)	29.73	25.93	41.18	35.71	31.03	30.19	24.53	24.24	23.53	24.53	21.43	26.32	27.27	25	33.33	33.33	42.11	31.48	50	23.4	18.87	28.07	25.93	22.22	26	31.58	29.63	28.26	21.15	35.42	26.42	33.33	45.45	26.79	24	30.91	30.19	35.19
MK286375	Costus Stripe Mosaic Virus (CoSMV)									154	Pepper Veinal Mottle Virus (PVMV)	23.53	27.27	32.35	32.14	31.03	32.56	32.56	24.24	23.53	25.58	23.81	34.88	30.95	26.19	45	40.91	35.29	43.18	35.29	28.95	25.58	29.55	31.82	36.36	31.82	31.43	34.09	27.5	36.36	33.33	32.56	36.67	33.33	23.26	25	35.71	27.91	36.36
OL584375	Tradescantia Mild Mosaic Virus (TraMMV)									155	African Eggplant Mosaic Virus (AEMV)	29.41	27.27	44.12	35.71	31.03	34.88	23.26	24.24	29.41	32.56	26.19	27.91	35.71	33.33	55	45.45	58.82	34.09	52.94	21.05	34.88	36.36	25	31.82	31.82	31.43	38.64	30	31.82	26.19	27.91	43.33	36.36	34.88	32.5	33.33	34.88	40.91
KT692938	Iris Severe Mosaic Virus (ISMV)									156	Wild Tomato Mosaic Virus (WTMV)	32.35	25	41.18	35.71	34.48	37.21	25.58	21.21	29.41	25.58	30.95	30.23	38.1	28.57	37.5	45.45	44.74	36.36	52.94	29.41	30.23	29.55	22.73	34.09	30	26.32	34.09	36.11	30.95	23.68	20.93	43.33	33.33	41.86	32.5	38.1	37.21	38.64
										157	Chilli Ringspot Virus (ChiRSV)	25.71	28.57	29.41	39.29	33.33	31.71	26.19	29.41	25.71	35.71	25.58	36.36	31.71	30	40	40	41.18	34.88	44.12	33.33	34.15	33.33	32.56	39.53	39.53	37.14	30.95	26.32	35.71	34.15	23.81	29.03	36.36	25.58	25	30.23	33.33	28.89
										158	Tobacco Vein Banding Mosaic Virus (TVBMV)	40	25	35.29	39.29	33.33	39.53	27.27	32.35	31.43	29.55	25.58	27.27	30.23	30.95	41.67	40	47.37	33.33	47.06	26.47	34.88	31.11	28.89	31.11	36.59	31.58	34.09	33.33	28.57	35.9	22.73	35.48	48.48	32.56	27.5	30.23	36.36	40
										2. Percent identity matrix of potyviral CPs lacking uN-IDR (using residue positions 197-428 from sequence alignment in a).
												1	2	3	4	5	6	7	8	9	10	11	12	13	14	15	16	17	18	19	20	21	22	23	24	25	26	27	28	29	30	31	32	33	34	35	36	37	38
												Donkey Orchid Virus A (DOVA)	Cocksfoot Streak Virus (CSV)	Nerine Yellow Stripe Virus (NeYSV)	Hippeastrum Mosaic Virus (HiMV)	Tradescantia Mild Mosaic Virus (TraMMV)	Callistephus Mottle Virus (CalMoV)	Banana Bract Mosaic Virus (BBrMV)	Cyrtanthus Elatus Virus A (CEVA)	Narcissus Degeneration Virus (NDV)	Iris Severe Mosaic Virus (ISMV)	Pennisetum Alopecuroides Mosaic Virus (PalMV)	Pleioblastus Mosaic Virus (PleMV)	Johnsongrass Mosaic Virus (JGMV)	Canna Yellow Streak Virus (CaYSV)	Costus Stripe Mosaic Virus (CoSMV)	Pecan Mosaic-Associated Virus (PMaV)	Tobacco Vein Mottling Virus (TVMV)	Scorzonera Virus A (SCoVA)	Dioscorea Mosaic Virus (DMV)	Tuberose Mild Mosaic Virus (TuMMV)	Tuberose Mild Mottle Virus (TuMMoV)	Cucurbit Vein Banding Virus (CVBV)	Sweet Potato Latent Virus (SPLV)	Yam Mosaic Virus (YMV)	Arracacha Mottle Virus (AMoV)	Euphorbia Ringspot Virus (EuRSV)	Panax Virus Y (PanVY)	Apium Virus Y (ApVY)	Celery Mosaic Virus (CeMV)	Lily Mottle Virus (LMoV)	Pea Seed-Borne Mosaic Virus (PSbMV)	Onion Yellow Dwarf Virus (OYDV)	Shallot Yellow Stripe Virus (SYSV)	Iranian Johnsongrass Mosaic Virus (IJMV)	Sugarcane Mosaic Virus (SCMV)	Pennisetum Mosaic Virus (PenMV)	Maize Dwarf Mosaic Virus (MDMV)	Sorghum Mosaic Virus (SrMV)
										1	Donkey Orchid Virus A (DOVA)	100	48.24	47.06	43.53	54.12	50.59	50.59	52.94	49.41	55.29	44.71	49.41	48.24	49.41	49.41	47.06	48.24	51.76	55.29	43.53	45.88	50.59	48.24	48.24	47.06	38.82	45.88	50.59	52.94	48.24	50.59	54.12	50.59	51.76	50.59	50.59	49.41	45.88
										2	Cocksfoot Streak Virus (CSV)	48.24	100	56	50.22	48.89	51.56	55.56	53.57	54.22	53.12	53.12	56.7	57.14	52.68	48.89	54.02	48.89	51.11	52.89	51.56	53.33	58.22	53.78	57.33	52.89	52.89	54.67	55.11	55.56	53.57	57.33	57.14	58.48	56.89	56.89	57.33	56	56.44
										3	Nerine Yellow Stripe Virus (NeYSV)	47.06	56	100	59.73	47.79	47.11	55.11	54.91	52.89	55.8	50.45	51.34	51.34	50	48.89	53.57	51.56	50.44	51.11	51.56	52	55.11	56.64	53.78	50.22	50.67	54.22	53.78	52.89	51.34	55.56	55.8	55.8	53.98	56.19	55.31	54.87	53.98
										4	Hippeastrum Mosaic Virus (HiMV)	43.53	50.22	59.73	100	46.9	48.89	53.33	51.79	54.22	54.02	52.68	49.55	50.89	51.79	48.44	52.23	53.33	52.21	49.78	52	55.11	52	50.88	56.44	55.56	52.89	49.78	48	48.89	54.02	52.89	54.46	51.79	55.31	53.98	51.77	51.33	52.65
										5	Tradescantia Mild Mosaic Virus (TraMMV)	54.12	48.89	47.79	46.9	100	50.22	52.44	52.23	50.22	54.46	51.34	50.45	54.02	52.68	55.56	54.91	47.11	55.31	53.78	52.44	52	52.44	54.42	54.67	55.11	50.67	55.56	55.56	54.67	55.36	55.11	55.36	56.25	53.98	55.31	56.19	54.42	56.64
										6	Callistephus Mottle Virus (CalMoV)	50.59	51.56	47.11	48.89	50.22	100	57.33	53.12	51.11	52.68	54.91	55.8	53.57	55.8	49.33	56.7	52	55.56	51.11	56.89	56	57.78	51.56	54.67	59.11	59.56	54.67	54.67	55.11	51.79	56.89	54.46	54.02	54.67	53.33	55.11	51.56	53.33
										7	Banana Bract Mosaic Virus (BBrMV)	50.59	55.56	55.11	53.33	52.44	57.33	100	54.91	55.56	56.25	58.93	58.48	61.61	59.38	50.67	61.16	52	60	55.11	56	55.56	56.89	56.44	59.11	59.11	55.11	59.11	59.11	58.22	53.57	58.67	61.16	59.38	62.22	65.33	65.78	61.78	63.11
										8	Cyrtanthus Elatus Virus A (CEVA)	52.94	53.57	54.91	51.79	52.23	53.12	54.91	100	77.23	61.61	56.7	54.91	55.36	54.91	51.34	54.91	50.89	56.7	56.7	52.23	53.12	55.36	56.7	58.93	54.91	54.91	57.14	54.02	55.8	58.93	59.82	56.7	56.7	56.7	57.14	58.04	54.02	55.8
										9	Narcissus Degeneration Virus (NDV)	49.41	54.22	52.89	54.22	50.22	51.11	55.56	77.23	100	60.71	57.59	55.36	57.59	56.7	49.33	56.25	49.33	55.11	54.22	51.56	52.89	56.44	54.22	56.44	54.67	53.33	56.44	53.78	53.78	54.91	56	57.59	58.04	55.56	56	56	54.22	54.22
										10	Iris Severe Mosaic Virus (ISMV)	55.29	53.12	55.8	54.02	54.46	52.68	56.25	61.61	60.71	100	58.04	61.16	56.7	58.04	57.14	56.7	58.04	55.8	54.46	61.61	60.71	58.48	58.04	59.82	61.16	55.8	56.25	56.25	57.14	57.59	57.14	64.73	59.38	59.38	59.82	58.48	57.14	57.59
										11	Pennisetum Alopecuroides Mosaic Virus (PalMV)	44.71	53.12	50.45	52.68	51.34	54.91	58.93	56.7	57.59	58.04	100	72.77	74.55	75	56.25	58.04	57.14	61.16	56.25	60.71	59.82	61.61	62.05	62.05	62.5	59.82	57.14	57.14	55.8	60.71	60.71	64.29	66.52	70.98	66.52	66.52	63.84	65.18
										12	Pleioblastus Mosaic Virus (PleMV)	49.41	56.7	51.34	49.55	50.45	55.8	58.48	54.91	55.36	61.16	72.77	100	75	76.34	55.8	62.05	57.59	59.82	55.8	59.82	60.71	61.16	60.27	62.95	62.05	55.36	56.7	58.04	59.38	58.93	60.27	65.18	64.29	66.96	67.41	64.73	63.84	63.84
										13	Johnsongrass Mosaic Virus (JGMV)	48.24	57.14	51.34	50.89	54.02	53.57	61.61	55.36	57.59	56.7	74.55	75	100	78.57	54.91	59.82	55.8	58.48	59.38	59.82	60.27	63.84	61.16	64.73	62.5	58.48	58.93	60.71	60.71	61.16	60.71	65.18	66.07	68.75	67.41	68.3	66.96	67.86
										14	Canna Yellow Streak Virus (CaYSV)	49.41	52.68	50	51.79	52.68	55.8	59.38	54.91	56.7	58.04	75	76.34	78.57	100	56.25	58.48	58.04	58.48	55.8	61.16	62.5	61.16	60.27	61.61	64.73	59.82	60.27	61.16	62.5	62.05	61.16	64.73	62.95	65.18	63.39	63.39	60.27	61.16
										15	Costus Stripe Mosaic Virus (CoSMV)	49.41	48.89	48.89	48.44	55.56	49.33	50.67	51.34	49.33	57.14	56.25	55.8	54.91	56.25	100	54.02	54.22	58.22	49.78	54.67	54.22	58.67	57.33	56	57.33	51.56	55.56	56.89	56.44	54.02	53.78	56.7	56.7	59.56	56.44	55.56	53.78	55.56
										16	Pecan Mosaic-Associated Virus (PMaV)	47.06	54.02	53.57	52.23	54.91	56.7	61.16	54.91	56.25	56.7	58.04	62.05	59.82	58.48	54.02	100	58.93	61.61	54.02	58.93	59.38	60.27	61.16	60.27	60.71	56.25	61.61	60.71	61.61	60.71	60.27	60.27	62.5	61.16	62.05	59.38	58.93	59.82
										17	Tobacco Vein Mottling Virus (TVMV)	48.24	48.89	51.56	53.33	47.11	52	52	50.89	49.33	58.04	57.14	57.59	55.8	58.04	54.22	58.93	100	56	53.33	58.67	58.67	58.67	56.44	56.44	56.89	55.11	54.22	56	55.56	59.38	55.56	57.14	57.59	56.89	55.56	52.89	54.67	55.11
										18	Scorzonera Virus A (SCoVA)	51.76	51.11	50.44	52.21	55.31	55.56	60	56.7	55.11	55.8	61.16	59.82	58.48	58.48	58.22	61.61	56	100	57.33	58.67	58.22	58.67	63.72	61.78	59.11	59.56	63.11	62.67	61.33	59.82	61.33	58.93	58.04	61.95	60.18	61.06	56.64	58.85
										19	Dioscorea Mosaic Virus (DMV)	55.29	52.89	51.11	49.78	53.78	51.11	55.11	56.7	54.22	54.46	56.25	55.8	59.38	55.8	49.78	54.02	53.33	57.33	100	55.56	56.89	57.78	59.11	59.11	56.89	56.44	54.22	55.11	56	60.71	58.22	55.8	56.7	60	60	60.89	58.22	60
										20	Tuberose Mild Mosaic Virus (TuMMV)	43.53	51.56	51.56	52	52.44	56.89	56	52.23	51.56	61.61	60.71	59.82	59.82	61.16	54.67	58.93	58.67	58.67	55.56	100	83.11	60.89	60.89	59.11	61.78	61.78	57.78	57.78	60	62.95	60	61.61	60.71	61.78	60	61.33	59.11	59.56
										21	Tuberose Mild Mottle Virus (TuMMoV)	45.88	53.33	52	55.11	52	56	55.56	53.12	52.89	60.71	59.82	60.71	60.27	62.5	54.22	59.38	58.67	58.22	56.89	83.11	100	62.67	61.33	59.56	62.67	61.78	59.56	59.56	60.89	61.61	60.89	60.27	57.59	61.78	61.33	60	58.22	59.56
										22	Cucurbit Vein Banding Virus (CVBV)	50.59	58.22	55.11	52	52.44	57.78	56.89	55.36	56.44	58.48	61.61	61.16	63.84	61.16	58.67	60.27	58.67	58.67	57.78	60.89	62.67	100	63.56	64	65.78	59.11	60.44	61.78	61.33	58.48	61.33	61.16	64.73	62.67	64	63.56	63.11	63.11
										23	Sweet Potato Latent Virus (SPLV)	48.24	53.78	56.64	50.88	54.42	51.56	56.44	56.7	54.22	58.04	62.05	60.27	61.16	60.27	57.33	61.16	56.44	63.72	59.11	60.89	61.33	63.56	100	57.78	57.78	61.78	63.56	62.67	62.22	60.27	62.67	62.5	62.05	64.16	64.16	64.16	63.27	62.83
										24	Yam Mosaic Virus (YMV)	48.24	57.33	53.78	56.44	54.67	54.67	59.11	58.93	56.44	59.82	62.05	62.95	64.73	61.61	56	60.27	56.44	61.78	59.11	59.11	59.56	64	57.78	100	63.56	57.78	60	60.44	60	61.61	65.78	63.84	66.07	65.33	64	64.44	63.56	63.56
										25	Arracacha Mottle Virus (AMoV)	47.06	52.89	50.22	55.56	55.11	59.11	59.11	54.91	54.67	61.16	62.5	62.05	62.5	64.73	57.33	60.71	56.89	59.11	56.89	61.78	62.67	65.78	57.78	63.56	100	60.44	60	59.56	60.89	58.93	60.44	64.29	64.29	63.56	60.44	60.44	59.56	59.56
										26	Euphorbia Ringspot Virus (EuRSV)	38.82	52.89	50.67	52.89	50.67	59.56	55.11	54.91	53.33	55.8	59.82	55.36	58.48	59.82	51.56	56.25	55.11	59.56	56.44	61.78	61.78	59.11	61.78	57.78	60.44	100	58.67	56	59.11	62.95	60.89	56.25	54.02	59.11	57.33	57.78	55.11	56.89
										27	Panax Virus Y (PanVY)	45.88	54.67	54.22	49.78	55.56	54.67	59.11	57.14	56.44	56.25	57.14	56.7	58.93	60.27	55.56	61.61	54.22	63.11	54.22	57.78	59.56	60.44	63.56	60	60	58.67	100	84.89	86.22	58.93	62.22	61.61	58.48	63.11	63.11	64.44	60.89	61.33
										28	Apium Virus Y (ApVY)	50.59	55.11	53.78	48	55.56	54.67	59.11	54.02	53.78	56.25	57.14	58.04	60.71	61.16	56.89	60.71	56	62.67	55.11	57.78	59.56	61.78	62.67	60.44	59.56	56	84.89	100	86.67	55.36	60.89	60.71	59.38	61.78	62.67	61.33	59.56	61.78
										29	Celery Mosaic Virus (CeMV)	52.94	55.56	52.89	48.89	54.67	55.11	58.22	55.8	53.78	57.14	55.8	59.38	60.71	62.5	56.44	61.61	55.56	61.33	56	60	60.89	61.33	62.22	60	60.89	59.11	86.22	86.67	100	59.82	62.67	60.27	58.04	62.22	64.89	63.56	61.33	61.33
										30	Lily Mottle Virus (LMoV)	48.24	53.57	51.34	54.02	55.36	51.79	53.57	58.93	54.91	57.59	60.71	58.93	61.16	62.05	54.02	60.71	59.38	59.82	60.71	62.95	61.61	58.48	60.27	61.61	58.93	62.95	58.93	55.36	59.82	100	62.5	65.62	61.61	64.29	61.61	61.61	59.82	62.5
										31	Pea Seed-Borne Mosaic Virus (PSbMV)	50.59	57.33	55.56	52.89	55.11	56.89	58.67	59.82	56	57.14	60.71	60.27	60.71	61.16	53.78	60.27	55.56	61.33	58.22	60	60.89	61.33	62.67	65.78	60.44	60.89	62.22	60.89	62.67	62.5	100	64.29	61.61	65.33	65.33	65.33	63.11	64.89
										32	Onion Yellow Dwarf Virus (OYDV)	54.12	57.14	55.8	54.46	55.36	54.46	61.16	56.7	57.59	64.73	64.29	65.18	65.18	64.73	56.7	60.27	57.14	58.93	55.8	61.61	60.27	61.16	62.5	63.84	64.29	56.25	61.61	60.71	60.27	65.62	64.29	100	76.34	65.18	66.52	63.84	63.39	63.84
										33	Shallot Yellow Stripe Virus (SYSV)	50.59	58.48	55.8	51.79	56.25	54.02	59.38	56.7	58.04	59.38	66.52	64.29	66.07	62.95	56.7	62.5	57.59	58.04	56.7	60.71	57.59	64.73	62.05	66.07	64.29	54.02	58.48	59.38	58.04	61.61	61.61	76.34	100	65.18	67.41	67.41	68.75	67.41
										34	Iranian Johnsongrass Mosaic Virus (IJMV)	51.76	56.89	53.98	55.31	53.98	54.67	62.22	56.7	55.56	59.38	70.98	66.96	68.75	65.18	59.56	61.16	56.89	61.95	60	61.78	61.78	62.67	64.16	65.33	63.56	59.11	63.11	61.78	62.22	64.29	65.33	65.18	65.18	100	84.51	82.3	82.3	84.51
										35	Sugarcane Mosaic Virus (SCMV)	50.59	56.89	56.19	53.98	55.31	53.33	65.33	57.14	56	59.82	66.52	67.41	67.41	63.39	56.44	62.05	55.56	60.18	60	60	61.33	64	64.16	64	60.44	57.33	63.11	62.67	64.89	61.61	65.33	66.52	67.41	84.51	100	89.38	90.27	89.82
										36	Pennisetum Mosaic Virus (PenMV)	50.59	57.33	55.31	51.77	56.19	55.11	65.78	58.04	56	58.48	66.52	64.73	68.3	63.39	55.56	59.38	52.89	61.06	60.89	61.33	60	63.56	64.16	64.44	60.44	57.78	64.44	61.33	63.56	61.61	65.33	63.84	67.41	82.3	89.38	100	88.94	91.59
										37	Maize Dwarf Mosaic Virus (MDMV)	49.41	56	54.87	51.33	54.42	51.56	61.78	54.02	54.22	57.14	63.84	63.84	66.96	60.27	53.78	58.93	54.67	56.64	58.22	59.11	58.22	63.11	63.27	63.56	59.56	55.11	60.89	59.56	61.33	59.82	63.11	63.39	68.75	82.3	90.27	88.94	100	92.48
										38	Sorghum Mosaic Virus (SrMV)	45.88	56.44	53.98	52.65	56.64	53.33	63.11	55.8	54.22	57.59	65.18	63.84	67.86	61.16	55.56	59.82	55.11	58.85	60	59.56	59.56	63.11	62.83	63.56	59.56	56.89	61.33	61.78	61.33	62.5	64.89	63.84	67.41	84.51	89.82	91.59	92.48	100
										39	Freesia Mosaic Virus (FreMV)	50.59	58.22	56	54.67	51.11	54.22	57.33	57.59	57.78	59.38	61.61	63.84	64.73	58.93	58.67	58.93	60.44	63.11	59.56	60	59.56	64.44	65.33	64	62.67	59.11	59.11	60.89	60	60.71	62.67	63.84	65.62	63.56	64.44	64.44	64	63.56
										40	Hyacinth Mosaic Virus (HyaMV)	55.29	56.7	56.25	55.8	57.59	57.14	57.14	60.27	61.61	60.27	60.27	59.38	60.71	61.61	57.14	64.29	60.71	60.27	55.8	60.27	62.95	62.95	62.5	64.73	63.39	58.93	64.29	62.95	62.05	64.29	63.39	64.73	62.5	62.05	61.16	61.16	61.61	62.5
										41	Algerian Watermelon Mosaic Virus (AWMV)	48.24	58.04	59.38	54.91	54.46	57.14	63.39	60.71	58.93	61.61	60.71	58.93	59.82	62.05	54.91	62.95	57.59	58.48	56.7	62.95	61.16	62.05	62.05	64.29	59.82	59.82	63.39	61.61	64.29	62.5	65.18	63.84	62.95	64.73	65.18	63.39	64.29	63.39
										42	Papaya Ringspot Virus (PRSV)	57.65	56.7	56.25	58.48	56.25	55.36	61.61	58.04	54.91	61.16	59.82	58.04	58.93	59.38	58.93	62.95	60.71	62.5	60.71	59.82	59.38	62.5	64.73	63.39	63.39	59.82	64.29	66.07	65.18	59.82	63.84	62.95	63.39	65.18	62.5	63.39	62.05	62.95
										43	Zucchini Tigre Mosaic Virus (ZTMV)	52.94	55.8	57.59	55.8	55.36	54.46	62.05	59.38	55.8	61.61	59.38	58.04	59.38	59.82	57.14	59.82	58.04	60.71	59.82	58.93	58.93	63.39	62.95	64.29	61.16	60.27	63.39	64.29	64.29	60.71	64.29	62.95	62.05	63.84	63.84	62.5	62.5	62.5
										44	Zucchini Shoestring Virus (ZSV)	51.76	59.82	59.38	57.59	55.36	56.25	64.73	57.59	55.36	63.39	63.84	63.84	62.95	64.29	56.25	61.61	58.04	64.73	60.27	64.29	64.29	63.39	62.5	66.52	64.29	60.27	64.73	63.84	62.95	61.16	64.73	67.41	62.95	68.75	67.41	66.52	64.29	63.84
										45	Zucchini Shoestring Virus (ZSV)	49.41	60.27	57.14	57.59	55.8	56.7	68.3	58.48	55.8	59.82	61.16	59.82	61.61	62.05	57.14	61.61	57.59	61.61	59.82	65.62	65.62	64.29	59.38	66.52	61.61	61.61	63.39	61.61	62.95	61.16	63.39	65.18	66.07	64.73	66.96	66.96	64.73	64.73
										46	Sudan Watermelon Mosaic Virus (SuWMV)	52.94	58.93	54.91	55.36	56.25	58.93	63.84	56.7	55.36	58.93	59.38	58.04	60.71	62.05	58.48	61.16	59.38	62.05	59.82	63.84	63.84	65.18	62.5	65.18	64.73	61.16	62.95	62.5	65.18	59.82	62.5	62.95	65.18	63.84	63.84	64.73	62.95	62.95
										47	Lettuce Mosaic Virus (LMV)	50.59	55.11	54.87	55.75	57.08	56.89	63.56	57.14	56.89	61.16	63.39	63.39	63.84	66.96	56.89	67.41	56.89	67.7	58.67	61.78	61.78	64	65.49	64.44	61.33	59.56	65.33	63.11	62.67	62.95	64	64.73	61.16	63.27	61.95	62.39	58.41	61.95
										48	Tomato Necrotic Stunt Virus (ToNStV)	52.94	56.89	54.67	53.33	56.44	57.78	60.89	58.93	56.89	60.71	64.73	61.61	63.84	65.62	57.33	62.05	58.22	62.67	59.11	64.89	67.11	66.22	63.11	65.33	67.56	58.67	64	64	63.11	63.84	66.67	65.62	64.73	69.33	65.33	64.89	61.33	64
										49	Barbacena Virus Y (BarVY)	51.76	58.22	53.78	52.44	57.78	57.78	60.44	58.93	57.33	59.82	61.16	62.5	65.62	60.71	56	66.96	56.89	63.11	57.33	61.78	61.78	62.67	64	61.33	63.11	56.44	64	64	62.67	61.16	64.44	62.5	65.18	65.33	64	64.44	63.11	64.89
										50	Bidens Mottle Virus (BiMoV)	51.76	59.11	56	52.89	57.33	59.56	60.89	57.59	57.33	62.5	62.05	64.29	61.16	62.05	56.89	64.73	55.11	64.89	58.67	66.22	65.78	64	65.78	64.89	64.44	59.11	67.11	65.33	64	61.61	67.56	64.29	64.73	68.89	66.67	65.78	64.44	65.78
										51	Amaranthus Leaf Mottle Virus (AmLMV)	54.12	60	56.44	56	56.44	57.78	62.67	61.16	61.78	62.05	60.27	62.5	61.16	59.82	56.44	63.39	59.11	66.22	59.56	63.56	63.56	65.78	65.78	64.44	61.78	59.56	65.78	64	62.67	62.5	67.11	65.18	66.96	67.11	66.67	66.22	65.78	67.11
										52	Pepper Mottle Virus (PepMoV)	51.76	59.56	57.33	56.44	56.89	56.89	61.33	58.48	61.78	62.95	58.48	62.5	62.5	60.27	57.33	65.18	57.78	64	59.56	63.56	62.22	66.22	62.67	64.44	59.56	57.78	63.11	62.67	60.89	62.95	65.33	65.18	63.84	64	66.22	64	63.56	65.78
										53	Brugmansia Suaveolens Mottle Virus (BsMoV)	50.59	57.33	55.56	56	56.44	56.89	60.44	59.38	60.44	63.84	58.04	62.05	62.95	60.71	57.33	63.84	56.89	64	59.56	64.89	62.67	66.67	65.78	64	62.67	56.44	62.67	64.44	63.11	62.5	66.22	65.18	62.95	63.56	67.11	64.89	64.44	65.78
										54	Brugmansia Mosaic Virus (BruMV)	49.41	60	56	54.22	58.67	57.33	60	57.14	59.11	60.27	59.38	61.61	63.84	59.82	57.78	65.18	57.78	66.22	60.89	63.11	62.67	64.89	64.89	62.67	60	57.33	65.78	64.89	63.56	62.5	68	64.29	62.5	65.33	66.22	66.67	64	66.67
										55	Verbena Virus Y (VVY)	56.47	60	57.33	56.89	57.33	56.89	62.67	58.93	61.78	63.39	62.05	64.29	63.39	62.5	58.67	63.39	60	64.44	60.89	64.89	65.33	69.78	64.44	64.89	63.11	57.78	63.56	63.56	61.33	62.95	68	66.07	63.84	68	66.67	67.11	64.44	66.22
										56	Amazon Lily Mosaic Virus (ALiMV)	54.12	59.56	54.22	56	60.44	59.11	60.44	57.59	59.56	63.39	61.61	64.29	64.29	63.39	59.56	66.07	60	66.67	62.67	66.22	68	67.11	64.44	65.33	65.33	59.11	65.78	65.33	64	63.84	69.33	64.29	63.84	68.89	67.56	66.67	64.89	66.67
										57	Pepper Yellow Mosaic Virus (PepYMV)	50.59	60	57.33	52	60	57.78	60.44	58.93	59.56	62.05	62.5	66.07	64.29	65.18	57.78	66.07	58.67	66.67	64	65.33	65.78	65.33	65.78	66.22	65.33	58.22	68	68	65.33	63.84	69.78	67.86	65.62	69.33	67.11	68.44	64.89	68
										58	Mashua Virus Y (MasVY)	60	60.44	56.44	56	60	59.56	60.89	59.82	60	63.39	59.82	62.5	61.61	61.16	60.89	66.07	59.11	68	60	64.89	63.56	69.78	64.44	66.22	66.67	59.11	67.56	65.78	65.33	61.61	69.33	64.29	64.73	67.11	64.89	66.67	63.56	65.33
										59	Alstroemeria Mosaic Virus (AlMV)	56.47	60	57.33	55.11	58.67	57.78	64	59.38	59.56	62.5	65.18	64.73	66.07	66.07	60	67.41	60	66.22	64	64.44	64	65.78	67.11	64	66.22	60	66.67	66.22	65.33	67.41	66.22	65.18	64.29	69.78	66.22	64.89	63.11	64.89
										60	Pepper Severe Mosaic Virus (PepSMV)	55.29	60.89	56.89	53.78	58.67	59.11	63.56	60.71	59.11	61.16	62.5	62.95	63.84	64.29	57.33	67.41	59.11	63.56	61.78	62.67	64	68	64.89	65.78	64	59.11	64.44	66.22	63.56	62.5	67.56	63.84	65.18	67.11	66.22	65.33	64.89	68
										61	Sunflower Chlorotic Mottle Virus (SuCMoV)	55.29	60.89	55.56	56.89	58.67	58.67	61.33	58.04	60.89	62.5	60.71	61.61	62.95	62.05	57.78	64.73	56.44	64.89	59.56	63.11	64	67.56	62.67	64.89	62.22	59.56	63.11	63.56	62.22	60.71	67.56	62.5	62.05	65.78	66.67	64.44	64	67.11
										62	Potato Virus Y (PVY)	55.29	58.22	56.44	55.56	59.56	57.78	62.22	59.82	60	62.95	61.16	64.29	62.5	64.73	56.89	65.62	60	64.44	59.11	67.11	64.89	66.67	65.33	63.56	64.89	59.11	65.33	64.89	64.44	64.73	68	66.07	64.29	67.56	66.67	64.44	64	66.22
										63	Bidens Mosaic Virus (BiMV)	52.94	58.67	54.67	56	60.44	60.44	61.78	58.93	61.33	62.05	61.61	61.16	62.05	61.61	57.33	66.96	55.56	64.89	57.78	64.89	63.56	66.22	63.56	64.44	63.11	59.11	64.89	63.56	62.22	62.05	67.56	61.61	64.73	66.22	67.11	67.11	65.78	68.89
										64	Sunflower Ring Blotch Virus (SuRBV)	51.76	58.67	56.44	55.56	59.56	60.89	61.33	60.71	59.56	62.5	62.05	63.84	63.39	64.29	58.22	65.18	57.78	66.22	59.11	65.78	63.56	66.67	64.89	65.33	66.22	60	65.33	64.89	65.33	62.95	70.22	65.18	64.73	68.89	66.22	66.22	65.33	68.44
										65	Tobacco Mosqueado Virus (TMosqV)	56.47	58.67	57.78	53.78	60.44	59.56	62.22	62.05	61.33	66.07	61.16	61.61	62.95	63.39	60	65.62	57.33	67.56	60	65.33	64.89	66.22	66.22	66.67	66.22	59.56	68.44	66.22	65.33	61.61	67.56	63.84	65.62	67.56	65.78	68.89	64	65.78
										66	Wild Potato Mosaic Virus (WPMV)	49.41	57.78	55.56	54.67	56.89	54.67	59.11	59.82	59.56	61.16	59.38	62.05	63.84	60.71	55.56	61.16	56.44	64.89	60.89	62.67	64.44	64.44	64.44	62.67	64.44	57.33	64.44	63.11	64	62.05	66.67	65.62	62.05	64.89	64	63.56	61.78	63.56
										67	Potato Virus V (PVV)	49.41	57.78	53.33	54.22	56.89	56	60.44	60.71	58.22	60.71	59.38	61.61	62.05	61.61	54.67	59.38	55.56	64	59.56	62.67	63.11	64.89	64	62.22	62.67	58.67	64.44	63.56	63.11	60.27	65.33	64.29	60.27	63.11	62.22	64	60.89	63.56
										68	Peru Tomato Mosaic Virus (PToMV)	54.12	56.89	55.56	54.67	57.78	56.89	60	59.38	60	62.5	58.93	63.39	62.95	62.05	56.44	61.16	56	64.89	60.89	64	64.44	66.22	64.44	63.11	64.44	57.78	64.89	64.44	64	60.71	67.56	65.62	61.61	64.44	64.44	65.78	63.11	64.89
										69	Mediterranean Ruda Virus (MeRV)	45.88	56.25	54.02	55.36	54.02	54.91	58.04	58.93	56.7	64.73	62.5	59.38	61.61	62.05	55.8	56.25	58.04	58.04	61.61	59.82	62.05	59.82	61.61	62.5	58.48	60.27	59.38	57.14	58.04	64.73	68.75	66.52	62.95	62.95	63.39	61.61	59.82	60.71
										70	Bean Yellow Mosaic Virus (BYMV)	58.82	58.48	57.59	57.14	54.91	55.36	61.16	60.71	58.04	63.84	62.95	60.71	62.5	61.16	59.38	58.48	56.7	59.38	62.5	62.95	65.62	63.39	64.73	65.62	61.61	63.39	61.16	61.61	61.61	62.05	67.41	67.41	67.41	69.2	66.96	67.41	64.29	66.52
										71	Clover Yellow Vein Virus (ClYVV)	58.82	54.91	54.91	54.91	54.46	55.36	57.59	60.27	57.59	60.27	64.73	61.16	65.62	62.5	57.14	56.7	54.02	59.38	63.39	59.38	62.05	63.39	63.39	62.05	62.05	62.5	58.93	59.82	60.27	60.27	64.73	62.5	65.18	66.96	65.62	66.07	63.39	64.73
										72	Lettuce Italian Necrotic Virus (LINV)	54.12	52	58.22	55.11	54.22	52.89	60	56.25	55.11	58.48	57.59	58.93	58.93	59.38	55.56	58.04	58.22	56.44	60.44	60.44	59.56	60.89	63.11	60.44	60.44	60	63.56	63.11	61.78	61.16	64	61.16	60.71	62.22	60.89	60	60	60
										73	Marigold Mosaic Virus (MMV)	49.41	56.89	53.54	52.21	53.1	56	56.44	60.71	57.33	56.25	60.71	57.59	58.93	59.82	54.67	61.61	58.67	64.16	62.22	58.22	60	64	65.04	66.22	59.11	63.56	62.67	61.33	61.78	65.18	67.56	65.18	61.61	61.06	61.06	60.62	59.73	59.73
										74	Leek Yellow Stripe Virus (LYSV)	49.41	51.56	51.56	52.89	56.44	53.78	55.11	56.7	52.89	58.04	60.71	59.38	62.5	61.61	54.67	60.27	62.67	62.67	58.85	63.56	63.11	60.89	63.56	59.56	59.11	60.44	58.22	57.33	59.11	65.62	62.22	62.05	60.27	63.56	62.22	61.78	60.89	63.11
										75	Beet Mosaic Virus (BtMV)	54.22	55.16	52.02	54.71	59.19	57.4	58.3	57.21	59.19	59.91	62.16	63.96	63.51	63.96	57.85	59.91	56.95	62.78	59.19	62.78	62.78	63.68	63.68	65.92	65.02	59.64	60.09	60.09	60.54	62.61	64.57	65.32	62.16	66.37	65.92	65.47	63.68	65.92
										76	Basella Rugose Mosaic Virus (BaRMV)	51.19	55.8	51.34	56.25	57.14	56.7	59.38	57.4	56.25	56.95	66.37	63.68	65.92	64.57	58.04	60.54	58.04	62.5	58.93	58.48	59.82	63.84	63.84	66.52	65.18	63.39	62.95	61.16	62.05	62.33	63.84	63.68	63.68	68.3	66.07	65.62	64.73	65.18
										77	Mirabilis Crinkle Mosaic Virus (MiCMV)	54.76	55.8	52.68	54.02	56.7	58.04	57.59	57.4	55.36	57.85	66.37	64.13	63.68	62.33	58.48	60.54	58.48	62.95	58.93	60.27	59.38	66.07	66.96	64.73	66.07	60.71	61.61	61.61	62.05	61.88	62.5	63.68	67.71	68.3	68.75	66.52	67.41	64.73
										78	Daphne Mosaic Virus (DapMV)	47.06	58.67	54.67	53.78	53.78	54.67	58.22	58.04	56.44	58.48	63.39	64.73	64.29	62.95	53.78	61.61	56	62.22	59.56	63.11	61.78	62.22	63.11	61.33	62.22	63.11	59.11	56.89	60	62.5	64	62.95	61.61	64.89	64	62.67	61.78	60.89
										79	Daphne Virus Y (DVY)	48.24	55.56	54.67	57.33	55.11	56	57.33	58.48	55.56	58.48	62.95	62.5	62.05	62.05	57.78	59.82	56.89	61.33	56	59.56	58.67	64.44	62.67	64	62.22	61.78	60.44	59.56	60	62.05	62.67	63.84	64.29	62.67	63.11	62.67	60.44	60.44
										80	Papaya Leaf Distortion Mosaic Virus (PLDMV)	57.65	52.89	53.33	57.78	56.44	58.22	57.33	60.27	55.11	58.04	64.73	65.62	65.18	65.62	53.78	60.71	55.56	65.33	60.89	63.56	63.56	64.89	60	64.89	63.11	61.78	60	60.44	63.11	66.96	64.44	64.29	62.5	64.44	62.67	64	60.44	62.22
										81	Thladiantha Dubia Mosaic Virus (ThDMV)	57.65	53.78	52.44	57.33	56	56.44	56	59.38	55.56	56.25	64.29	62.5	63.84	64.29	54.67	58.48	55.56	62.22	60.44	61.33	62.67	65.33	60.89	62.22	62.67	60.44	60	58.22	62.67	66.07	61.78	61.61	61.16	63.11	63.11	63.11	61.33	61.78
										82	Zantedeschia Mild Mosaic Virus (ZaMMV)	40	54.22	51.77	52.21	51.77	50.67	56	52.68	51.56	58.04	63.84	63.84	64.29	63.39	56	57.14	57.33	57.08	56	64	61.78	61.78	60.62	63.56	61.78	60	56.89	54.67	56.89	61.61	60.44	59.38	61.61	66.37	63.72	65.04	61.95	61.95
										83	Dendrobium Chlorotic Mosaic Virus (DeCMV)	55.29	57.33	52	55.56	54.22	56.44	58.67	56.25	56	56.25	61.16	62.05	62.05	62.95	53.78	58.48	53.78	59.11	58.22	60.44	59.56	64.44	60	66.22	58.67	59.56	60.44	58.67	60.44	61.16	64	62.95	66.07	62.22	62.22	62.67	60.89	60.89
										84	Lupine Mosaic Virus (LuMV)	54.12	54.22	52.89	53.78	58.22	61.33	55.56	58.48	56.44	58.93	62.95	64.73	62.5	67.41	59.56	63.84	61.33	63.56	60.44	63.56	63.56	62.67	61.33	64.44	64.44	60.44	64	64	62.67	63.84	64	65.18	61.16	64.44	60.44	62.22	58.22	60
										85	Clivia Yellow Stripe Virus (ClYSV)	54.12	59.38	52.68	57.59	55.36	62.5	60.71	60.27	60.27	59.38	63.84	62.05	63.84	65.62	58.48	61.16	59.82	59.38	59.38	66.52	66.52	64.73	58.04	66.96	62.95	62.05	61.16	60.27	62.5	66.52	62.95	62.5	62.5	64.73	61.16	63.39	60.27	60.27
										86	Sweet Potato Feathery Mottle Virus (SPFMV)	44.71	53.33	53.98	50	55.75	52	56	58.48	56.89	58.04	58.48	57.14	59.82	58.93	58.67	58.93	57.78	62.39	58.67	61.33	60.89	58.67	68.14	61.78	60.89	60	67.11	62.22	64.44	63.39	63.56	66.52	62.05	62.83	61.06	61.06	61.06	60.18
										87	Sweet Potato Virus C (SPVC)	48.24	52.89	53.98	50.88	54.87	53.33	56.44	59.82	56.89	58.48	58.93	58.04	59.38	59.82	59.56	60.27	58.67	64.16	59.11	60.89	60.89	60	69.47	61.33	60	59.11	67.56	62.67	64	63.39	64	67.86	62.5	64.16	63.27	61.95	61.95	61.06
										88	Sweet Potato Virus 2 (SPV2)	48.24	53.33	54.87	49.12	53.1	49.78	53.33	57.14	57.33	58.48	56.7	56.25	56.25	57.14	54.22	57.14	56	58.85	59.11	61.78	60.89	56.44	66.37	60	56.89	59.56	63.56	59.56	60.89	59.38	64	63.39	58.93	57.96	57.08	57.08	57.52	57.08
										89	Sweet Potato Virus G (SPVG)	51.76	56	55.31	51.33	53.98	52.44	56	59.82	58.22	60.27	58.48	59.38	58.93	58.93	55.56	59.82	59.56	61.95	60.44	61.78	61.78	60.89	68.58	62.67	60.44	60.89	65.33	60.44	63.11	62.95	64.89	65.62	59.82	62.83	61.06	59.73	61.06	59.73
										90	Konjac Mosaic Virus (KoMV)	47.06	55.11	52	52.89	56	55.56	57.33	57.14	52.89	55.36	57.14	58.48	58.93	56.25	55.11	59.82	52.89	61.33	59.11	57.33	57.33	59.56	60.89	62.22	58.67	56.89	62.67	61.33	61.33	60.27	62.22	62.95	60.71	59.56	59.56	60.89	59.56	60.89
										91	Yam Mild Mosaic Virus (YMMV)	52.94	56.89	53.33	51.11	55.11	58.67	61.33	56.7	54.67	58.04	60.71	59.82	62.5	63.84	52	59.38	55.56	58.67	60.44	61.78	60	62.67	58.22	62.22	64.89	60.44	60.89	60.44	61.33	62.5	60.89	60.71	60.27	61.33	62.22	62.67	58.67	59.11
										92	Vanilla Distortion Mosaic Virus (VDMV)	54.12	55.36	56.25	53.57	58.48	60.27	64.73	59.82	58.93	61.61	62.95	63.84	65.62	63.84	57.59	62.5	56.25	62.95	59.38	63.39	62.95	63.39	65.62	65.18	63.84	61.61	62.05	61.61	61.16	62.05	65.62	63.84	62.95	68.3	66.07	66.96	65.62	65.18
										93	Endive Necrotic Mosaic Virus (ENMV)	60	55.11	55.56	56	56	60.89	60	59.38	59.11	60.71	62.5	64.29	63.39	66.52	55.56	62.95	56.89	65.78	60.89	62.67	62.67	63.56	65.78	62.67	62.67	60.89	63.56	60.89	62.22	67.41	62.22	66.96	63.39	65.78	64.44	64.44	61.33	63.56
										94	Potato Virus A (PVA)	58.82	54.67	51.56	53.33	53.33	54.67	56.89	55.8	54.67	56.25	60.71	59.82	62.05	59.38	60.89	58.48	64.89	64.89	62.67	60	61.33	64.44	63.56	62.22	60	60.89	62.22	62.22	61.78	61.16	60.44	59.82	60.71	63.11	62.67	63.56	62.22	62.67
										95	Potato Yellow Blotch Virus (PYBV)	54.12	53.78	52.89	52.44	51.56	53.33	57.33	55.8	52.44	54.91	60.71	58.93	59.38	57.59	60.44	56.25	62.67	64.89	61.33	59.11	60.89	63.56	63.11	60.44	60	59.56	63.56	62.67	62.67	61.16	60.89	60.27	59.38	62.67	63.11	63.56	61.33	61.78
										96	Anemone Mosaic Virus (AnMV)	53.57	56.7	54.46	55.8	57.14	57.14	59.82	55.16	54.91	58.74	67.71	65.02	64.57	67.26	61.16	60.54	55.8	62.5	55.36	60.71	60.27	62.05	63.39	63.39	66.52	61.61	59.38	60.71	62.95	64.57	60.71	64.57	63.68	64.73	64.73	66.07	61.61	62.5
										97	Zucchini Yellow Mosaic Virus (ZYMV)	46.43	55.8	52.44	55.56	52	57.59	58.04	53.81	54.46	57.85	65.02	66.37	66.82	64.57	55.36	60.54	61.61	58.67	57.14	63.39	63.84	65.18	62.67	62.95	63.39	58.93	61.16	59.82	61.61	62.78	61.16	66.82	65.92	65.78	63.11	61.78	63.11	63.11
										98	Dasheen Mosaic Virus (DsMV)	50.59	53.33	52.21	51.33	54.42	55.11	57.78	53.12	51.56	58.93	65.62	66.07	70.54	66.52	59.11	58.48	60.89	60.62	59.56	60.89	60.89	64.44	65.04	65.78	62.67	61.33	60	60	60.89	64.29	61.78	64.29	67.41	65.93	65.04	65.04	63.27	65.04
										99	East Asian Passiflora Virus (EAPV)	48.24	55.11	53.98	53.54	55.31	57.33	60	54.91	55.56	58.48	63.84	62.5	63.84	63.84	55.56	58.93	57.78	60.18	57.78	62.22	62.67	66.22	65.93	64.44	61.78	61.78	60.89	60	60.89	61.61	65.33	62.5	63.84	68.14	65.49	63.72	64.6	66.37
										100	Impatiens Flower Break Virus (IFBV)	48.24	52.89	50	54.42	55.31	57.78	56	53.57	54.22	59.38	63.84	62.05	63.39	63.39	55.56	56.7	59.56	60.18	55.56	60.89	60.89	62.22	61.5	65.33	62.67	58.22	58.22	60	60	63.84	61.33	63.39	64.73	65.04	61.95	59.73	61.5	63.72
										101	Fritillary Virus Y (FVY)	47.62	52.68	52	52.44	53.33	57.14	58.48	54.26	54.02	57.85	65.92	63.68	67.26	64.13	58.04	58.74	61.61	61.33	54.46	60.27	59.38	63.39	64.89	65.18	61.61	62.95	58.93	57.14	59.82	62.78	62.95	62.33	64.57	65.78	64	62.67	64.44	63.56
										102	Wisteria Vein Mosaic Virus (WVMV)	47.06	54.22	53.98	51.77	55.75	55.56	60.89	54.46	52.89	58.93	67.86	64.29	66.52	64.29	56.44	59.38	58.67	62.83	58.67	63.11	61.78	64	65.04	64.44	60.89	60.89	60	60.44	60.44	66.07	63.11	62.95	67.41	65.93	65.04	65.49	63.27	65.49
										103	Calla Lily Latent Virus (CLLV)	45.88	54.67	52.21	51.33	53.98	55.11	59.56	54.91	52.44	59.82	66.96	64.29	67.41	65.18	55.11	59.38	59.56	61.95	57.78	62.67	62.67	63.11	62.83	66.67	61.78	60.44	60.44	60	60.89	63.84	64.89	63.84	66.52	66.81	63.72	61.95	61.95	64.16
										104	Watermelon Mosaic Virus (WMV)	47.06	55.56	53.54	52.21	53.98	55.11	60	54.02	52.89	61.61	66.96	65.62	66.96	66.52	56.44	59.38	60	60.18	57.33	64	64.44	63.56	62.83	64.89	61.33	60	60.89	59.56	60.44	64.73	64	65.18	66.52	67.7	64.6	63.72	63.27	65.49
										105	Soybean Mosaic Virus (SMV)	46.43	55.8	52.44	52.44	56	56.25	61.16	54.71	53.57	58.74	67.26	65.47	69.06	65.47	55.8	59.64	59.82	62.22	58.48	63.39	62.5	64.29	63.11	66.52	61.16	61.16	60.27	59.82	60.27	65.02	63.84	63.68	67.26	66.67	64.44	64	64	66.22
										106	Blue Squill Virus A (BSVA)	47.62	52.68	52.89	52.44	55.11	58.04	57.59	53.81	54.02	60.09	65.02	62.33	65.92	65.47	58.48	56.5	59.82	60	55.8	62.5	60.71	64.29	64	64.29	63.84	60.71	58.48	59.38	59.38	62.33	63.84	63.68	64.13	64	63.56	61.78	63.11	63.56
										107	Hardenbergia Mosaic Virus (HarMV)	51.19	54.46	52.89	52.89	52.44	55.36	57.59	54.71	51.34	58.74	65.02	62.33	65.92	63.23	55.8	56.95	61.16	57.78	57.14	61.61	59.82	62.95	62.22	64.73	60.27	60.27	57.59	58.93	58.93	62.33	62.05	61.43	63.68	63.56	63.56	61.78	64.44	64
										108	Passionfruit Woodiness Virus (PWV)	48.24	51.56	49.56	53.54	53.54	56.89	55.56	53.12	51.56	60.27	64.29	62.95	65.62	66.07	57.33	56.7	59.56	61.06	56.44	64	62.67	62.22	63.72	62.67	62.67	60.89	60	59.11	60.44	62.5	60.44	62.5	64.29	63.72	61.06	61.5	61.5	62.39
										109	Blackeye Cowpea Mosaic Virus (BlCMV)	50	53.57	52.89	55.11	56.44	57.59	58.48	53.36	53.57	60.54	65.92	64.57	66.82	64.57	59.38	59.19	60.27	61.33	55.8	63.39	62.05	65.18	66.22	64.29	62.05	62.05	58.48	59.82	58.93	65.47	62.95	65.02	63.68	67.11	64.89	61.33	62.22	64
										110	Yam Bean Mosaic Virus (YBMV)	48.81	54.02	53.33	53.78	54.67	56.7	58.93	51.57	51.34	58.3	64.57	63.23	65.92	64.13	58.04	56.95	59.82	61.33	56.25	62.5	62.05	63.84	64	63.39	62.5	60.27	58.04	58.93	58.48	64.57	61.61	64.57	64.13	64.89	63.11	62.67	62.22	64
										111	Cowpea Aphid-Borne Mosaic Virus (CABMV)	45.88	56	51.33	52.21	54.42	54.67	58.22	54.46	51.11	57.59	63.84	65.18	67.41	64.73	59.11	55.36	57.78	58.85	55.11	61.33	61.33	61.78	61.5	65.33	64.44	59.56	58.67	58.67	60	62.5	61.33	62.5	65.62	65.49	64.6	65.04	65.49	65.93
										112	Paris Mosaic Necrosis Virus (PMNV)	49.41	56	52.65	54.42	54.42	57.33	59.56	54.91	55.56	59.82	66.52	65.62	66.07	63.84	57.78	58.93	57.78	62.83	55.11	60	59.56	62.22	64.16	67.11	62.67	62.22	59.56	57.78	59.56	63.39	63.56	62.5	65.62	66.37	66.81	64.6	65.04	65.04
										113	Saffron Latent Virus (SaLV)	44.71	54.22	52.21	52.65	53.98	56.89	58.22	52.68	54.67	58.48	64.73	64.73	63.84	62.95	56.89	58.93	59.56	61.5	54.22	61.78	62.22	62.67	64.6	63.56	60	61.33	60.89	59.56	60.44	61.61	62.67	62.95	66.52	65.49	65.04	63.27	64.6	65.04
										114	Ugandan Passiflora Virus (UPV)	42.35	52.44	50.44	51.77	52.65	56.44	58.22	53.12	52	57.14	66.96	64.73	66.96	64.73	59.11	57.14	60.89	59.73	54.67	60.44	60.44	63.56	64.6	63.56	60.44	60	58.67	58.22	58.67	61.16	62.67	62.5	65.62	65.49	64.16	63.27	63.72	65.49
										115	Bean Common Mosaic Necrosis Virus (BCMNV)	47.06	53.33	50	51.77	53.54	55.11	57.33	52.68	51.56	58.48	65.18	63.84	66.07	64.73	57.78	56.25	60.44	57.96	53.78	60	60	62.67	62.83	63.56	61.33	62.22	59.56	57.78	59.56	62.95	60.89	62.95	65.62	66.81	65.49	62.83	65.93	65.49
										116	Bean Common Mosaic Necrosis Virus (BCMNV)	44.71	52.44	50.44	53.54	52.21	54.22	57.33	52.68	51.56	59.38	64.29	63.84	64.73	64.73	60	57.59	60.44	59.73	53.78	61.33	62.22	63.11	63.72	63.56	62.67	61.78	60	58.67	60	60.71	61.33	62.95	63.84	66.81	65.93	61.5	64.6	64.6
										117	Telosma Mosaic Virus (TelMV)	48.81	53.57	52.89	53.78	53.78	54.46	57.14	54.26	54.02	57.4	65.92	64.13	67.71	63.68	59.82	59.64	61.16	60.89	56.7	61.16	62.05	64.29	63.11	65.18	62.05	57.59	58.04	58.93	59.38	63.68	62.95	65.02	66.37	67.56	66.22	64.89	66.22	66.67
										118	Passionfruit Vietnam Virus (PVNV)	45.88	50.22	51.77	54.87	53.54	54.22	56.44	54.46	52.89	57.59	65.62	63.84	65.18	61.61	58.22	59.38	58.67	58.41	54.67	63.56	61.78	64	62.83	65.78	63.11	59.11	57.33	57.33	58.22	62.95	63.56	64.73	63.84	66.37	66.81	63.27	64.6	64.6
										119	Sunflower Mild Mosaic Virus (SuMMoV)	57.65	58.93	57.59	58.48	56.7	56.7	63.84	60.71	61.16	62.95	65.18	62.05	62.05	64.29	55.36	58.04	61.61	63.39	62.05	63.39	62.95	64.73	64.29	67.86	65.18	63.84	62.5	61.16	63.39	67.41	65.62	67.86	64.73	66.96	68.75	67.41	66.07	67.41
										120	Tobacco Etch Virus (TEV)	54.12	55.36	55.36	54.46	53.57	56.7	63.39	60.27	58.04	60.71	64.73	59.82	60.71	59.38	55.36	57.59	62.05	62.95	62.95	63.84	65.18	65.18	65.18	60.27	62.95	62.5	59.82	59.82	60.27	62.05	62.95	67.41	62.05	66.07	64.73	62.95	62.05	63.84
										121	Columbian Datura Virus (CDV)	61.18	56.89	56.44	56	56	56.89	60.44	59.82	58.67	62.05	61.61	61.61	64.29	63.39	57.33	60.27	60.44	64.44	64	63.11	63.56	65.78	67.56	63.11	60	59.56	62.22	63.11	63.11	64.29	65.78	68.3	64.73	65.78	67.11	66.67	64.44	66.22
										122	Tamarillo Leaf Malformation Virus (TaLMV)	61.18	59.11	58.22	56.89	55.56	57.78	63.11	60.71	58.22	63.84	63.84	62.95	64.29	63.84	59.11	60.27	59.11	63.11	60.44	63.11	64.89	64.89	66.22	66.22	63.11	61.33	63.11	62.22	64.89	63.39	67.56	70.09	68.3	68.44	70.22	68.44	67.56	67.11
										123	Achyranthes Virus A (AcVA)	48.24	56	53.78	55.56	55.56	53.78	58.22	56.25	58.67	58.04	67.41	64.73	64.73	64.73	59.11	58.93	61.33	60.44	60	61.78	61.33	65.78	62.67	66.22	65.33	61.33	59.56	56.44	59.56	65.62	62.67	63.84	67.41	66.67	65.33	66.67	64.44	64.44
										124	Pleione Flower Breaking Virus (PlFBV)	41.67	52.68	50	54.02	52.68	58.04	58.04	52.02	49.11	53.36	60.09	60.54	60.54	60.54	54.91	58.74	62.05	57.59	55.36	57.59	58.93	61.16	56.25	61.16	61.61	58.48	58.48	56.7	60.27	58.74	64.29	60.09	60.54	63.84	63.39	61.61	58.93	60.27
										125	Gomphocarpus Mosaic Virus (GoMV)	48.81	53.57	50.45	53.12	56.25	57.14	57.14	53.81	54.46	58.74	62.33	64.13	63.23	62.78	59.82	57.85	62.95	59.38	57.14	61.16	61.61	63.39	61.61	62.5	60.71	60.27	59.38	57.59	62.5	61.88	63.84	63.23	61.43	62.95	66.07	64.73	64.29	64.73
										126	Keunjorong Mosaic Virus (KjMV)	48.81	53.12	49.55	51.34	54.02	56.7	56.25	52.02	52.23	57.4	62.33	63.23	62.33	61.88	56.25	56.95	62.95	59.82	55.36	59.82	60.27	60.27	60.71	60.27	58.04	58.93	58.04	56.25	59.82	59.19	63.84	61.88	60.54	60.71	63.39	61.16	60.27	61.61
										127	Peanut Mottle Virus (PeMoV)	47.06	58.67	52.89	55.11	56	57.78	56.19	58.93	58.22	58.04	62.95	62.95	63.39	59.82	56	58.48	52.44	63.11	56.44	60	60	63.11	63.11	65.33	59.11	58.22	64	58.67	61.78	63.84	64.89	63.84	64.29	66.67	68	68	66.22	66.67
										128	Begonia Flower Breaking Virus (BFBV)	56.1	57.21	54.5	52.7	55.41	57.66	62.16	61.09	58.56	59.73	65.16	66.97	69.68	64.25	59.01	63.35	60.36	63.06	60.81	63.96	60.36	63.51	68.47	65.77	63.51	63.96	62.16	60.81	63.96	65.16	66.22	66.52	64.25	69.82	68.02	69.82	66.22	68.47
										129	Noni Mosaic Virus (NoMV)	50.59	57.33	55.11	56	54.22	57.33	57.78	60.27	58.67	64.29	63.84	62.05	61.16	63.84	53.33	58.93	60.44	58.22	57.78	63.11	64.89	63.11	64	66.67	64.89	63.56	62.22	60	64.44	67.86	66.22	66.96	63.84	66.22	64.89	63.11	62.22	61.33
										130	Asparagus Virus 1 (AV1)	56.47	56.89	53.33	56.44	59.56	59.11	61.78	62.05	60.44	63.39	62.95	63.39	64.73	66.52	57.78	59.82	58.67	61.78	63.56	64.44	65.33	67.56	65.33	68	64	59.56	63.11	61.33	64.89	62.95	67.11	68.3	66.96	62.67	66.67	66.67	64	64.44
										131	Ornithogalum Mosaic Virus (OrMV)	55.29	57.59	55.36	56.7	55.36	56.25	61.61	63.39	58.04	61.16	60.27	62.5	62.95	62.05	56.7	61.16	57.59	61.61	62.05	59.82	60.71	62.5	61.16	67.41	61.61	62.05	61.16	59.82	62.95	64.29	64.73	66.07	63.39	64.29	67.86	66.07	62.95	63.39
										132	Gladiolus Mosaic Virus (GdMV)	51.76	56.25	54.91	57.59	55.36	56.25	61.61	62.5	57.14	61.16	62.05	63.39	62.5	64.73	57.14	61.16	58.04	60.27	61.16	60.71	62.05	62.95	62.05	67.41	65.62	62.05	60.71	58.04	64.29	67.86	66.07	68.3	63.84	64.29	68.3	66.07	63.84	65.18
										133	Pokeweed Mosaic Virus (PkMV)	52.94	59.11	53.33	53.33	57.33	57.78	60.44	59.82	58.67	62.5	65.62	67.41	67.86	64.73	59.11	60.71	60	61.33	64.89	62.67	63.11	65.33	65.33	64.44	64.89	60	61.33	62.67	62.22	65.18	64	64.29	62.5	68	66.22	65.78	63.56	65.33
										134	Catharanthus Mosaic Virus (CatMV)	50.59	60.89	57.33	57.78	60	56.44	60.89	54.91	59.11	59.82	66.96	63.39	69.2	67.86	56	64.29	56	59.11	60.44	63.56	64.89	68	67.11	65.78	62.67	60.44	64.44	62.67	64.89	63.84	66.22	67.86	66.52	69.78	68.44	67.56	66.22	67.56
										135	Ashitaba Mosaic Virus (AshMV)	51.76	57.14	57.59	54.02	53.12	58.93	59.38	59.82	60.27	61.16	62.05	62.95	64.29	66.52	58.04	63.84	57.14	59.82	58.22	64.73	64.29	62.95	62.95	66.52	61.16	60.27	70.09	63.39	66.07	62.5	66.52	66.07	63.39	64.73	64.73	65.62	62.95	62.5
										136	Japanese Yam Mosaic Virus (JYMV)	50.59	54.22	58.22	56.89	55.11	57.33	62.22	62.05	59.56	61.61	63.39	62.95	62.05	63.39	56	65.18	60.89	66.22	63.11	65.33	66.67	64	70.22	66.22	63.56	64	67.11	64.89	64.89	67.86	68.44	66.52	66.96	65.33	65.78	66.22	64.44	64.44
										137	Carrot Thin Leaf Virus (CtTLV)	55.29	56.89	56.89	56	55.56	59.11	59.56	61.16	60.89	59.38	62.05	63.84	63.39	66.52	55.11	63.84	59.56	62.67	62.67	60.89	62.67	62.67	63.56	65.78	62.67	60.89	68.89	64.44	66.67	64.73	65.33	67.41	64.29	64	65.78	65.78	62.67	62.67
										138	Turnip Mosaic Virus (TuMV)	57.65	53.78	56	54.67	54.22	58.67	59.11	61.16	59.11	60.27	60.27	61.61	62.05	64.29	53.33	67.41	57.78	61.33	59.56	64.89	64	62.22	67.56	61.33	61.33	63.56	65.78	63.11	64	64.73	65.78	66.96	65.62	62.22	65.78	64	65.33	64.44
										139	Narcissus Late Season Yellows Virus (NLSYV)	51.76	56.89	55.56	57.33	55.56	58.67	59.56	60.27	59.56	62.05	62.95	63.84	65.18	67.41	56	66.07	60.89	64.44	60.44	66.67	68.44	65.33	67.11	64	66.22	68.89	64.89	63.56	64	65.62	65.33	63.84	63.39	65.33	64.44	64.44	62.67	64
										140	Narcissus Yelow Stripe Virus (NYSV)	54.12	56	54.67	57.78	56.44	59.56	58.67	58.04	57.78	63.84	64.73	64.73	64.73	67.86	56	63.39	60	62.67	60.89	68.89	68.44	64.89	65.33	63.56	65.78	66.67	64.89	61.78	62.67	67.41	66.67	66.52	65.62	64.89	64.89	65.78	63.11	64.44
										141	Wild Onion Symptomless Virus (WoSV)	50.59	55.56	54.22	58.22	55.11	55.56	60.89	61.61	58.22	60.71	63.39	61.61	64.29	65.18	54.22	63.39	60.44	63.56	60.89	65.78	65.33	64.44	64.89	65.33	63.56	68	64.89	61.33	64.44	67.41	68.44	63.39	63.84	65.78	68	66.67	66.22	66.22
										142	Scallion Mosaic Virus (ScaMV)	55.29	58.22	57.78	55.56	57.33	59.56	62.67	62.5	60.44	62.05	62.05	63.39	63.84	65.62	55.56	65.18	58.67	64.44	60.89	64.89	64	64.89	68.89	65.78	63.56	66.22	69.78	65.33	67.56	63.84	67.56	63.39	64.73	65.78	69.33	68	67.11	65.78
										143	Iris Mild Mosaic Virus (IMMV)	54.12	53.06	54.31	54.31	51.27	52.04	52.55	60	55.1	59.49	57.44	55.9	54.36	57.44	55.1	55.38	57.65	56.85	63.27	57.65	56.63	58.67	61.42	59.18	60.71	58.16	60.2	58.67	59.18	64.62	59.69	58.97	56.41	57.36	55.33	55.33	53.81	53.3
										144	Paris Virus 1 (ParV1)	49.41	54.46	54.46	57.59	55.36	56.25	55.36	60.71	55.8	59.38	59.38	58.48	60.71	59.82	56.7	60.27	58.93	61.16	59.38	62.5	64.73	63.39	65.18	64.29	60.27	62.05	66.07	62.05	63.39	65.18	62.5	61.16	58.04	59.82	62.05	60.71	59.38	59.38
										145	Thunberg Fritillary Mosaic Virus (TFMV)	48.24	56.7	52.23	54.46	55.36	54.02	54.91	58.93	54.46	58.48	59.38	56.7	59.82	59.38	57.14	60.27	58.04	58.93	58.48	59.38	62.95	60.27	65.62	63.39	58.48	59.38	65.18	61.16	62.5	65.18	61.61	61.61	60.27	60.71	61.61	60.71	60.71	60.71
										146	Platycodon Mild Mottle Virus (PlaMMV)	51.76	54.91	53.57	52.23	53.57	53.57	55.36	61.16	58.93	60.27	64.29	64.29	65.18	62.95	54.02	64.29	59.82	60.71	61.61	61.16	61.16	60.71	67.86	63.84	58.04	60.27	62.95	60.27	62.95	63.84	63.39	66.07	66.07	62.95	65.62	63.39	64.73	64.73
										147	Habenaria Mosaic Virus (HaMV)	56.47	55.56	55.56	57.78	55.56	58.22	56.44	59.82	59.11	62.95	60.27	58.93	59.38	61.16	60	59.82	58.67	61.33	63.11	60.89	61.78	63.11	64.44	63.11	62.67	59.56	64	64.44	65.33	64.73	63.56	64.73	62.5	64.89	64.44	64.89	63.56	63.56
										148	Lily Yellow Mosaic Virus (LYMV)	47.62	56.95	53.36	58.74	57.4	57.85	59.64	61.43	58.3	60.99	66.82	64.57	64.13	63.23	58.74	65.02	61.43	64.57	62.78	62.78	63.68	65.47	66.37	67.71	65.47	64.57	63.68	62.33	62.78	67.71	66.37	69.06	67.71	67.26	67.71	64.57	63.23	65.47
										149	Jasmine Virus T (JVT)	49.41	58.67	55.56	56.89	55.56	60.89	61.33	62.05	60	63.39	60.71	64.73	62.05	63.39	58.67	66.52	59.56	64	61.33	67.56	67.56	65.33	68.89	65.33	64	64.89	68.89	65.33	67.56	64.73	67.56	68.75	65.18	64	65.33	64	62.22	62.67
										150	Ranunculus Mild Mosaic Virus (RanMMV)	49.41	56.44	56	52.89	52.44	56.89	55.11	58.48	56	61.16	59.82	61.16	59.82	59.82	54.22	63.39	60	61.33	59.11	64	65.33	62.22	65.78	62.67	59.56	62.22	67.11	64.89	64.44	63.84	62.67	66.07	64.29	61.33	63.56	63.56	61.78	62.22
										151	Gloriosa Stripe Mosaic Virus (GSMV)	57.65	54.22	54.67	49.33	55.56	54.67	53.33	60.27	56	59.82	58.04	60.71	58.04	58.48	54.67	62.95	58.22	61.78	59.11	59.11	59.56	59.11	64	61.78	58.67	58.67	62.67	60	63.11	62.5	61.33	62.5	58.48	58.67	60.89	61.33	58.22	57.78
										152	Plum Pox Virus (PPV)	52.94	56	56	56.89	56	57.78	56.89	61.61	59.11	63.84	62.5	60.71	61.16	63.84	58.22	61.61	59.11	63.56	63.56	64	64.44	62.22	68.44	67.11	60.89	64.89	68.89	64.44	66.67	66.07	69.33	65.18	63.84	65.78	63.56	64.44	61.33	61.78
										153	Chilli Veinal Mottle Virus (ChiVMV)	52.94	57.33	57.33	56	53.78	58.67	57.33	61.61	60.44	62.5	62.95	64.29	62.5	65.62	55.56	64.29	62.67	64.44	62.22	64	62.67	64.44	67.11	64.44	61.78	65.78	67.56	64.44	64.44	66.52	68	68.75	64.29	64	62.67	62.67	60.89	60.44
										154	Pepper Veinal Mottle Virus (PVMV)	50.59	56	56.89	57.33	53.78	59.11	58.67	62.95	60.89	62.05	63.39	65.62	63.84	63.39	55.56	64.29	64.44	64	62.67	61.33	62.22	64.44	66.22	66.67	60.89	62.67	67.11	63.11	63.56	65.62	66.67	69.2	63.84	63.11	63.56	64.89	61.33	62.67
										155	African Eggplant Mosaic Virus (AEMV)	51.76	56.89	58.22	56.89	53.33	59.11	58.67	62.05	60	61.16	62.5	66.07	63.39	64.29	56.89	64.29	63.56	64.44	63.56	60.89	61.33	65.78	68	66.67	61.78	63.56	68.44	65.78	66.67	65.62	66.67	68.3	62.5	63.11	64	64	61.33	61.33
										156	Wild Tomato Mosaic Virus (WTMV)	50.59	55.11	56.89	55.11	52.89	58.67	58.67	62.5	58.67	60.71	63.84	67.41	64.29	62.5	55.11	63.84	63.11	64.89	63.11	60.44	61.33	64.44	68.44	65.78	61.33	62.67	67.11	63.56	63.56	64.73	65.33	67.86	63.39	61.78	64	64.44	61.33	61.78
										157	Chilli Ringspot Virus (ChiRSV)	47.06	56	54.67	51.11	51.56	53.33	54.22	59.82	56.44	62.05	58.48	62.95	60.27	60.27	55.11	62.5	60.44	60.44	58.67	58.67	59.56	62.67	65.78	63.11	61.78	61.33	62.67	62.22	62.67	61.16	62.22	63.84	66.07	60.89	60.44	59.56	61.33	59.56
										158	Tobacco Vein Banding Mosaic Virus (TVBMV)	49.41	55.11	56.89	53.33	54.22	53.78	57.33	60.71	58.22	62.05	61.16	63.84	62.5	63.39	56	63.39	63.56	62.67	61.33	60.44	61.78	64.89	68	64	62.22	64	64	63.56	65.33	66.96	63.56	65.62	64.73	60.44	64	62.22	62.67	62.22
										3. Percent identity matrix of full-length potyviral CPs (using residue positions 1-428 from sequence alignment in a).
												1	2	3	4	5	6	7	8	9	10	11	12	13	14	15	16	17	18	19	20	21	22	23	24	25	26	27	28	29	30	31	32	33	34	35	36	37	38
												Donkey Orchid Virus A (DOVA)	Cocksfoot Streak Virus (CSV)	Nerine Yellow Stripe Virus (NeYSV)	Hippeastrum Mosaic Virus (HiMV)	Tradescantia Mild Mosaic Virus (TraMMV)	Callistephus Mottle Virus (CalMoV)	Banana Bract Mosaic Virus (BBrMV)	Cyrtanthus Elatus Virus A (CEVA)	Narcissus Degeneration Virus (NDV)	Iris Severe Mosaic Virus (ISMV)	Pennisetum Alopecuroides Mosaic Virus (PalMV)	Pleioblastus Mosaic Virus (PleMV)	Johnsongrass Mosaic Virus (JGMV)	Canna Yellow Streak Virus (CaYSV)	Costus Stripe Mosaic Virus (CoSMV)	Pecan Mosaic-Associated Virus (PMaV)	Tobacco Vein Mottling Virus (TVMV)	Scorzonera Virus A (SCoVA)	Dioscorea Mosaic Virus (DMV)	Tuberose Mild Mosaic Virus (TuMMV)	Tuberose Mild Mottle Virus (TuMMoV)	Cucurbit Vein Banding Virus (CVBV)	Sweet Potato Latent Virus (SPLV)	Yam Mosaic Virus (YMV)	Arracacha Mottle Virus (AMoV)	Euphorbia Ringspot Virus (EuRSV)	Panax Virus Y (PanVY)	Apium Virus Y (ApVY)	Celery Mosaic Virus (CeMV)	Lily Mottle Virus (LMoV)	Pea Seed-Borne Mosaic Virus (PSbMV)	Onion Yellow Dwarf Virus (OYDV)	Shallot Yellow Stripe Virus (SYSV)	Iranian Johnsongrass Mosaic Virus (IJMV)	Sugarcane Mosaic Virus (SCMV)	Pennisetum Mosaic Virus (PenMV)	Maize Dwarf Mosaic Virus (MDMV)	Sorghum Mosaic Virus (SrMV)
										1	Donkey Orchid Virus A (DOVA)	100	40.65	41.18	42.11	48.72	42.28	42.74	44.17	41.32	45.53	40.32	43.2	43.09	42.62	47.17	40	43.33	44	49.58	38.14	37.4	40	37.9	41.13	42.74	35	40.65	41.67	41.46	39.84	42.28	50	46.61	45.53	46.67	43.9	45.97	41.13
										2	Cocksfoot Streak Virus (CSV)	40.65	100	51.54	48.03	47.06	45.16	48.58	49.61	49.62	46.26	45.71	50.89	50.36	46.43	47.2	47.52	45.66	45.36	50	46.67	45.52	50.18	47.86	49.65	48.55	49.62	48.93	49.26	48.56	49.08	50	53.73	54.26	48.94	49.82	50.18	47.87	50.53
										3	Nerine Yellow Stripe Virus (NeYSV)	41.18	51.54	100	57.09	45.88	44.4	50.58	50.19	48.65	51.55	47.47	48.84	48.25	46.69	48.37	50.58	50.19	47.51	49.03	48.43	49.03	50	52.11	50.19	47.31	47.31	50.38	50.97	48.46	48.25	51.35	53.15	52.14	49.62	52.53	52.51	51.15	50.96
										4	Hippeastrum Mosaic Virus (HiMV)	42.11	48.03	57.09	100	46.67	46.85	50.99	49.01	50.79	54.37	50	48.62	49.21	51.19	49.58	49.8	51.57	50.2	48.43	49.2	51.57	50	47.45	53.75	54.33	49.61	49.21	47.01	46.46	51.59	50.99	52.61	49.8	52.55	53.57	50	50.59	51.76
										5	Tradescantia Mild Mosaic Virus (TraMMV)	48.72	47.06	45.88	46.67	100	48.24	50	49.41	48.05	51.97	49.02	48.05	51.57	51.38	55.6	51.56	45.49	51.55	52.16	50	49.8	49.81	51.75	51.17	52.73	48.63	54.12	53.57	50.98	52.36	51.37	51.98	52.78	50	53.36	53.91	52.14	53.31
										6	Callistephus Mottle Virus (CalMoV)	42.28	45.16	44.4	46.85	48.24	100	52.16	50	48.08	47.29	48.38	50.36	48.01	49.1	48	52.16	50.76	49.46	49.03	50.74	49.46	51.61	46.59	49.28	52	55.13	49.46	52.03	50.54	46.52	50	52.16	51.75	48.39	48.55	49.28	45.88	47.31
										7	Banana Bract Mosaic Virus (BBrMV)	42.74	48.58	50.58	50.99	50	52.16	100	51.16	51.15	48.25	50.68	51.38	53.31	50.7	50.2	53.26	48.48	50.87	51.35	50.19	48.56	47.81	50	51.86	54.71	50.95	53.02	53.87	51.62	50.55	50.17	57.42	55.64	52.43	58.25	54.51	51.9	54.14
										8	Cyrtanthus Elatus Virus A (CEVA)	44.17	49.61	50.19	49.01	49.41	50	51.16	100	73.36	57.75	51.55	51.35	52.71	50.97	49.59	51.74	48.06	53.28	52.33	48.22	47.67	52.9	53.28	55.43	51.74	50.78	53.1	49.8	51.94	54.65	55.81	53.73	53.52	52.71	53.33	54.65	49.42	50.97
										9	Narcissus Degeneration Virus (NDV)	41.32	49.62	48.65	50.79	48.05	48.08	51.15	73.36	100	56.37	52.12	52.69	56.37	53.1	48.37	52.69	46.15	51.34	49.81	47.45	48.46	53.26	49.81	52.69	50.57	49.62	53.08	50.58	49.62	50.58	51.92	55.86	54.86	51.54	52.92	52.31	50.57	49.81
										10	Iris Severe Mosaic Virus (ISMV)	45.53	46.26	51.55	54.37	51.97	47.29	48.25	57.75	56.37	100	50.18	53.52	48.76	49.65	55.82	49.12	54.37	48.75	51.94	55.22	52.71	49.83	50.54	51.05	54.55	51.15	49.29	50	49.64	51.28	48.77	61.18	55.43	51.59	52.5	50.18	50	51.58
										11	Pennisetum Alopecuroides Mosaic Virus (PalMV)	40.32	45.71	47.47	50	49.02	48.38	50.68	51.55	52.12	50.18	100	55.18	61.67	63.76	54.62	48.32	53.99	51.22	53.7	54.48	52.71	47.65	52.94	51.53	56.57	55.94	50.54	52.42	49.09	54.58	50.35	61.87	62.11	59.73	56.45	53.87	53.82	52.96
										12	Pleioblastus Mosaic Virus (PleMV)	43.2	50.89	48.84	48.62	48.05	50.36	51.38	51.35	52.69	53.52	55.18	100	62.67	64.81	54.62	51.84	53.41	53.02	52.71	53.9	52.88	47.95	52.41	53.4	56	51.15	51.8	51.48	52.9	54.74	52.25	61.09	59.92	54.52	54.98	53.87	56.06	52.13
										13	Johnsongrass Mosaic Virus (JGMV)	43.09	50.36	48.25	49.21	51.57	48.01	53.31	52.71	56.37	48.76	61.67	62.67	100	65.85	54.22	52.41	53.23	51.44	56.03	52.4	53.07	51.16	51.74	55.02	56.93	53.64	53.07	54.28	53.09	54.58	52.43	62.11	62.5	59.59	58.78	57.34	56.94	57.93
										14	Canna Yellow Streak Virus (CaYSV)	42.62	46.43	46.69	51.19	51.38	49.1	50.7	50.97	53.1	49.65	63.76	64.81	65.85	100	55.02	51.22	54.37	51.99	52.92	54.48	54.15	54.7	52.35	52.45	57.14	54.41	53.79	55.39	54.18	54.78	50.7	61.96	59.38	55.75	54.23	54.36	52.61	52.26
										15	Costus Stripe Mosaic Virus (CoSMV)	47.17	47.2	48.37	49.58	55.6	48	50.2	49.59	48.37	55.82	54.62	54.62	54.22	55.02	100	51.81	54	57.2	50.2	53.94	52.4	55.6	54	54.22	56.5	50.6	54	56.1	54.03	53.06	51.6	55.92	56.33	57.6	54.8	53.6	53.2	54.4
										16	Pecan Mosaic-Associated Virus (PMaV)	40	47.52	50.58	49.8	51.56	52.16	53.26	51.74	52.69	49.12	48.32	51.84	52.41	51.22	51.81	100	56.44	56.74	52.12	53.16	52.52	51.67	54.64	51.53	54.71	53.23	56.63	55.72	55.96	54.38	51.72	57.2	60.47	51.01	51.19	49.32	49.83	51.01
										17	Tobacco Vein Mottling Virus (TVMV)	43.33	45.66	50.19	51.57	45.49	50.76	48.48	48.06	46.15	54.37	53.99	53.41	53.23	54.37	54	56.44	100	52.65	52.51	55.69	55.68	54.34	53.03	53.03	54.23	51.71	52.27	54.86	52.67	56.2	51.14	55.29	55.25	54.72	52.67	50	51.7	52.83
										18	Scorzonera Virus A (SCoVA)	44	45.36	47.51	50.2	51.55	49.46	50.87	53.28	51.34	48.75	51.22	53.02	51.44	51.99	57.2	56.74	52.65	100	55	52.96	49.82	51.75	55.67	53.52	51.26	56.82	54.64	56.25	54.32	53.28	52.86	55.25	54.65	54.64	53.07	55.36	50.18	51.77
										19	Dioscorea Mosaic Virus (DMV)	49.58	50	49.03	48.43	52.16	49.03	51.35	52.33	49.81	51.94	53.7	52.71	56.03	52.92	50.2	52.12	52.51	55	100	52.76	53.28	55	55	54.44	53.85	53.08	52.31	53.7	52.69	57.59	53.67	53.94	53.31	58.3	58.59	59.3	55.21	57.31
										20	Tuberose Mild Mosaic Virus (TuMMV)	38.14	46.67	48.43	49.2	50	50.74	50.19	48.22	47.45	55.22	54.48	53.9	52.4	54.48	53.94	53.16	55.69	52.96	52.76	100	74.44	52.75	54.81	53.9	54.81	60	51.48	51.5	54.81	57.46	53.16	58	58.33	54.58	53.93	55.15	53.7	54.07
										21	Tuberose Mild Mottle Virus (TuMMoV)	37.4	45.52	49.03	51.57	49.8	49.46	48.56	47.67	48.46	52.71	52.71	52.88	53.07	54.15	52.4	52.52	55.68	49.82	53.28	74.44	100	53.76	53.05	53.24	55.64	58.17	52.33	52.77	54.15	56.04	53.24	56.47	53.31	53.41	54.71	52.16	51.61	51.25
										22	Cucurbit Vein Banding Virus (CVBV)	40	50.18	50	50	49.81	51.61	47.81	52.9	53.26	49.83	47.65	47.95	51.16	54.7	55.6	51.67	54.34	51.75	55	52.75	53.76	100	53.26	53	58.12	54.17	52.84	54.41	55.04	52.19	50.86	57.59	60.08	51.82	50.96	54.15	53.79	52.44
										23	Sweet Potato Latent Virus (SPLV)	37.9	47.86	52.11	47.45	51.75	46.59	50	53.28	49.81	50.54	52.94	52.41	51.74	52.35	54	54.64	53.03	55.67	55	54.81	53.05	53.26	100	51.07	51.62	57.58	53.93	56.62	55.76	55.47	54.29	58.2	57.36	56.07	54.7	55.71	55.87	54.61
										24	Yam Mosaic Virus (YMV)	41.13	49.65	50.19	53.75	51.17	49.28	51.86	55.43	52.69	51.05	51.53	53.4	55.02	52.45	54.22	51.53	53.03	53.52	54.44	53.9	53.24	53	51.07	100	59.06	53.23	53.02	53.87	54.15	55.68	56.21	59.77	62.65	54.45	56.4	53.42	55.36	52.72
										25	Arracacha Mottle Virus (AMoV)	42.74	48.55	47.31	54.33	52.73	52	54.71	51.74	50.57	54.55	56.57	56	56.93	57.14	56.5	54.71	54.23	51.26	53.85	54.81	55.64	58.12	51.62	59.06	100	56.7	54.71	53.68	55.07	53.28	55.07	60.94	60.85	56.73	55.15	53.82	53.62	53.79
										26	Euphorbia Ringspot Virus (EuRSV)	35	49.62	47.31	49.61	48.63	55.13	50.95	50.78	49.62	51.15	55.94	51.15	53.64	54.41	50.6	53.23	51.71	56.82	53.08	60	58.17	54.17	57.58	53.23	56.7	100	53.41	52.33	55.13	60.47	54.75	52.55	51.55	54.37	53.46	53.44	50.19	52.65
										27	Panax Virus Y (PanVY)	40.65	48.93	50.38	49.21	54.12	49.46	53.02	53.1	53.08	49.29	50.54	51.8	53.07	53.79	54	56.63	52.27	54.64	52.31	51.48	52.33	52.84	53.93	53.02	54.71	53.41	100	76.1	75.54	53.11	55.91	58.82	55.81	55.91	56.16	56.12	54.84	55.36
										28	Apium Virus Y (ApVY)	41.67	49.26	50.97	47.01	53.57	52.03	53.87	49.8	50.58	50	52.42	51.48	54.28	55.39	56.1	55.72	54.86	56.25	53.7	51.5	52.77	54.41	56.62	53.87	53.68	52.33	76.1	100	77.21	50	54.24	56.86	55.47	55.35	55.35	55.93	54.24	57.35
										29	Celery Mosaic Virus (CeMV)	41.46	48.56	48.46	46.46	50.98	50.54	51.62	51.94	49.62	49.64	49.09	52.9	53.09	54.18	54.03	55.96	52.67	54.32	52.69	54.81	54.15	55.04	55.76	54.15	55.07	55.13	75.54	77.21	100	53.48	56.32	56.08	54.26	54.51	56.57	57.25	54.51	55.04
										30	Lily Mottle Virus (LMoV)	39.84	49.08	48.25	51.59	52.36	46.52	50.55	54.65	50.58	51.28	54.58	54.74	54.58	54.78	53.06	54.38	56.2	53.28	57.59	57.46	56.04	52.19	55.47	55.68	53.28	60.47	53.11	50	53.48	100	56.04	60.94	58.37	56.41	55.72	55.31	53.65	56.57
										31	Pea Seed-Borne Mosaic Virus (PSbMV)	42.28	50	51.35	50.99	51.37	50	50.17	55.81	51.92	48.77	50.35	52.25	52.43	50.7	51.6	51.72	51.14	52.86	53.67	53.16	53.24	50.86	54.29	56.21	55.07	54.75	55.91	54.24	56.32	56.04	100	59.61	57.75	54.67	55.94	54.33	54.33	55.67
										32	Onion Yellow Dwarf Virus (OYDV)	50	53.73	53.15	52.61	51.98	52.16	57.42	53.73	55.86	61.18	61.87	61.09	62.11	61.96	55.92	57.2	55.29	55.25	53.94	58	56.47	57.59	58.2	59.77	60.94	52.55	58.82	56.86	56.08	60.94	59.61	100	72.44	62.35	64.71	59.77	59.77	60.94
										33	Shallot Yellow Stripe Virus (SYSV)	46.61	54.26	52.14	49.8	52.78	51.75	55.64	53.52	54.86	55.43	62.11	59.92	62.5	59.38	56.33	60.47	55.25	54.65	53.31	58.33	53.31	60.08	57.36	62.65	60.85	51.55	55.81	55.47	54.26	58.37	57.75	72.44	100	61.48	62.35	62.5	64.59	63.57
										34	Iranian Johnsongrass Mosaic Virus (IJMV)	45.53	48.94	49.62	52.55	50	48.39	52.43	52.71	51.54	51.59	59.73	54.52	59.59	55.75	57.6	51.01	54.72	54.64	58.3	54.58	53.41	51.82	56.07	54.45	56.73	54.37	55.91	55.35	54.51	56.41	54.67	62.35	61.48	100	71.14	66.78	71.03	70.43
										35	Sugarcane Mosaic Virus (SCMV)	46.67	49.82	52.53	53.57	53.36	48.55	58.25	53.33	52.92	52.5	56.45	54.98	58.78	54.23	54.8	51.19	52.67	53.07	58.59	53.93	54.71	50.96	54.7	56.4	55.15	53.46	56.16	55.35	56.57	55.72	55.94	64.71	62.35	71.14	100	72.88	75.61	71.95
										36	Pennisetum Mosaic Virus (PenMV)	43.9	50.18	52.51	50	53.91	49.28	54.51	54.65	52.31	50.18	53.87	53.87	57.34	54.36	53.6	49.32	50	55.36	59.3	55.15	52.16	54.15	55.71	53.42	53.82	53.44	56.12	55.93	57.25	55.31	54.33	59.77	62.5	66.78	72.88	100	76.55	76.92
										37	Maize Dwarf Mosaic Virus (MDMV)	45.97	47.87	51.15	50.59	52.14	45.88	51.9	49.42	50.57	50	53.82	56.06	56.94	52.61	53.2	49.83	51.7	50.18	55.21	53.7	51.61	53.79	55.87	55.36	53.62	50.19	54.84	54.24	54.51	53.65	54.33	59.77	64.59	71.03	75.61	76.55	100	80.76
										38	Sorghum Mosaic Virus (SrMV)	41.13	50.53	50.96	51.76	53.31	47.31	54.14	50.97	49.81	51.58	52.96	52.13	57.93	52.26	54.4	51.01	52.83	51.77	57.31	54.07	51.25	52.44	54.61	52.72	53.79	52.65	55.36	57.35	55.04	56.57	55.67	60.94	63.57	70.43	71.95	76.92	80.76	100
										39	Freesia Mosaic Virus (FreMV)	45.6	50.55	52.12	52.76	48.25	49.45	51.62	52.9	54.02	51.84	53.26	56.36	58.09	52.77	56.1	52	55.77	54.68	54.83	52.99	51.65	55.4	56.93	55.6	55.11	53.46	52.75	54.07	52.38	55.15	55.68	58.75	60.7	56.41	58.15	56.78	57.66	56.57
										40	Hyacinth Mosaic Virus (HyaMV)	49.59	50.37	53.33	53.6	55.56	52.24	52.99	57.03	57.98	54.1	54.85	55.39	57.09	55.43	55.92	58.74	58.98	55.02	54.12	55.13	57.09	57.25	57.62	57.46	56.88	55.08	58.21	57.09	56.34	59.48	56.34	62.11	60.78	57.09	56.34	56.34	56.88	57.25
										41	Algerian Watermelon Mosaic Virus (AWMV)	45.16	50.36	55.25	53.57	51.76	51.62	54.09	56.98	54.83	53.57	53.9	51.77	54.09	55	53.41	54.96	54.75	52.33	54.09	55.97	53.43	55.67	54.68	56.23	53.65	55.17	56.68	55.39	57.45	55.31	57.86	60.7	60.55	57.14	56.32	56.58	58.01	56.94
										42	Papaya Ringspot Virus (PRSV)	45.97	49.65	52.9	55.73	53.33	50	52.45	55.6	51.54	53.68	51.58	50	51.93	52.46	56.63	55.75	57.95	56.07	58.3	53.9	52.52	57.84	57.14	55.24	56.88	55.89	57.71	59.04	59.57	53.28	54.55	59.77	60.85	57.19	54.61	55.79	54.55	55.4
										43	Zucchini Tigre Mosaic Virus (ZTMV)	44	48.75	53.1	53.75	52.73	48.92	53.12	55.6	51.15	53.87	50	50.52	50	52.8	55.02	52.25	54.92	53.93	56.98	54.04	52.88	55.48	55.56	56.94	55.27	57.25	56.12	57.04	57.97	54.38	55.4	58.75	58.75	54.48	55.63	53.1	55.56	54.51
										44	Zucchini Shoestring Virus (ZSV)	47.58	52.16	55.04	56.52	54.12	50.36	56.12	53.28	50.77	56.12	56.83	54.84	55.16	57.04	55.42	54.84	55.13	58.06	57.75	55.88	55.4	55.32	55.2	58.27	57.45	54.96	57.91	58.89	57.25	54.38	58.27	63.28	59.53	60.5	59.27	59.43	58.06	57.71
										45	Zucchini Shoestring Virus (ZSV)	45.53	51.06	52.51	55.73	53.54	51.44	58.45	55.04	52.12	52.11	54.06	52.46	55.12	55.48	56.22	55.09	54.55	55.91	56.76	59.11	56.83	57.54	51.97	57.04	54.18	56.27	56.99	56.46	56.68	54.95	54.58	62.75	63.57	56.69	59.43	59.01	57.75	56.84
										46	Sudan Watermelon Mosaic Virus (SuWMV)	46.77	52.79	50.58	54.37	54.51	54.28	56.83	53.49	52.51	53.9	53.31	53.68	55.19	57.99	57.96	56.25	56.98	55.88	56.42	56.82	56.13	59.19	55.56	57.56	58.52	56.2	59.11	57.14	59.11	53.9	56.51	59.92	62.11	58.36	58.27	58.15	59.63	58.15
										47	Lettuce Mosaic Virus (LMV)	41.13	47.64	50.38	52.55	54.86	52	54.91	53.28	52.49	53.65	55.27	56.16	55.47	59.34	54.47	59.27	53.46	60.29	54.44	55.93	54.18	55.23	57.76	57.09	53.99	55.38	58.55	57.93	56.36	55.47	54.91	59.77	57.2	56.88	54.74	54.71	51.62	54.68
										48	Tomato Necrotic Stunt Virus (ToNStV)	44	50.18	50.58	50.39	52.53	51.27	52.17	54.05	51.34	53.65	57.09	54.35	56.93	57.51	55.28	54.71	55.77	56.32	55.6	57.78	60	57.76	55.43	56.52	58.7	55.38	55.64	55.72	54.91	56.57	56.73	61.09	60.7	61.45	56.99	57.82	54.35	57.61
										49	Barbacena Virus Y (BarVY)	43.2	52.43	49.23	50.39	54.86	53.01	53.51	53.67	52.87	54.1	55.81	57.46	59.7	56.44	56.1	59.85	54.23	57.41	55	57.58	55.64	54.55	57.46	54.24	57.46	53.64	59.11	60.23	56.93	56.23	58.8	58.75	60.85	58.74	58.94	59.11	58.8	60.07
										50	Bidens Mottle Virus (BiMoV)	43.2	53.96	52.12	50.39	53.7	56.98	55.06	52.9	52.49	57.2	56.02	58.43	56.44	56.27	55.69	58.8	52.69	58.58	55.98	61.92	60	58.21	61.28	58.43	58.65	55	62.26	61.07	60.75	56.44	61.51	60.7	60.31	62.26	60.69	61.51	59.77	61.28
										51	Amaranthus Leaf Mottle Virus (AmLMV)	43.55	52.73	52.51	53.15	53.52	52.73	54.55	56.37	57.47	55.11	52.54	55.96	53.65	53.85	54.47	57.09	55.38	59.42	55.98	57.41	56.36	58.27	59.42	58.18	53.99	55.77	58.18	56.83	56.36	56.2	60.36	60.16	62.65	59.27	58.76	59.27	59.42	59.71
										52	Pepper Mottle Virus (PepMoV)	42.62	53.53	54.3	54.58	55.12	53.53	55.88	56.25	58.14	58.58	53.51	57.2	55.97	55.43	56.5	59.78	57.2	58.97	57.42	59.09	56.88	61.17	57.41	59.56	54.07	55.64	57.25	57.99	57.25	57.62	58.36	60.7	60	58.74	60.22	59.11	58.15	59.63
										53	Brugmansia Suaveolens Mottle Virus (BsMoV)	42.62	51.67	52.51	53.54	53.31	53.9	55.88	54.83	55.17	58.21	52.03	56.46	56.72	54.68	56.1	57.93	54.23	57.51	57.92	59.47	56.88	60.81	59.26	57.72	57.41	52.69	57.62	59.62	59.11	57.09	59.11	60.7	58.75	56.51	60.9	59.48	59.26	61.11
										54	Brugmansia Mosaic Virus (BruMV)	42.98	53.51	52.53	52.99	56.52	51.85	53.85	54.69	55.43	52.94	53.16	55.19	59.11	55.22	55.28	60.15	54.47	59.56	57.98	57.36	56.3	58.03	57.35	55.68	54.04	52.71	58.97	57.93	57.2	55.93	60.52	60.16	58.59	58.89	59.26	60.74	57.93	59.93
										55	Verbena Virus Y (VVY)	49.59	53.02	53.46	54.33	54.9	52.69	55.32	55.43	58.46	54.8	53.6	55.91	56.12	55.4	56.8	56.79	56.98	58.21	58.08	58.52	56.63	59.36	57.14	56.38	55.43	53.79	57.09	58.46	54.68	56.78	58.93	62.75	62.02	61.07	58.84	59.14	57.14	58.72
										56	Amazon Lily Mosaic Virus (ALiMV)	44.63	54.1	50.38	52.76	55.86	55.43	52.96	54.05	54.41	56.88	55.43	57.46	58.65	57.36	58.13	60.45	57.69	61.34	59.23	60.69	61.42	60.89	59.26	60.37	58.36	54.79	58.52	60.98	59.7	57.52	61.94	59.38	60.08	64.04	61.74	61.42	58.96	60.22
										57	Pepper Yellow Mosaic Virus (PepYMV)	39.84	53.45	53.28	50.2	56.86	52.19	52.71	55.81	56.15	55.23	55.31	59.85	56.78	58.46	56.5	60.36	55.6	61.59	59.46	57.99	56.93	59.35	60.14	57.76	56.52	54.23	58.84	61.62	57.45	57.14	60.14	63.92	60.47	62.04	59.41	62.04	58.55	60.14
										58	Mashua Virus Y (MasVY)	48.39	54.61	52.12	53.54	56.25	54.98	53.51	55.98	55.56	57.41	53.33	55.35	54.44	54.28	58.94	58.3	55.77	61.03	56.37	58.27	56.46	61.76	58.82	59.04	58.82	55.77	61.25	59.7	60.15	55.56	60.52	60.16	61.09	59.04	58.21	59.78	56.99	59.56
										59	Alstroemeria Mosaic Virus (AlMV)	45.97	53.38	53.28	53.54	55.47	56.02	57.52	56.76	55.17	57.74	58.11	59.4	60.75	60.98	58.54	62.03	58.08	61.05	61	58.62	57.89	60.67	60.3	58.65	60.67	55.38	62.03	61.22	60.15	60.75	60.15	61.33	59.53	63.16	61.6	60.9	59.18	59.93
										60	Pepper Severe Mosaic Virus (PepSMV)	49.17	54.28	53.08	52.36	55.69	55.97	57.84	56.2	54.23	56.93	56.77	58.05	58.27	59.02	56.91	62.69	57.69	58.36	59.23	57.79	58.96	61.34	59.48	60.07	58.74	54.79	59.48	61.51	57.62	57.52	62.69	60	60.85	61.57	61.51	59.93	60.07	62.45
										61	Sunflower Chlorotic Mottle Virus (SuCMoV)	46.34	53.53	52.12	55.12	56.47	55.39	55.6	53.88	55.77	57.3	55.06	55.97	57.68	56.18	56.91	58.96	56.15	59.48	56.37	57.58	58.36	60.22	56.13	59.7	56.51	55	58.74	60.53	58.36	55.06	62.31	58.43	57.98	59.85	60.53	59.7	59.48	62.83
										62	Potato Virus Y (PVY)	47.97	52.43	53.08	52.76	56.47	55.64	56.77	55.43	55.38	56.98	56.06	58.87	58.71	59.47	55.69	61.28	57.69	59.55	56.15	61.3	58.27	60.67	60.67	58.27	58.8	54.41	61.05	60.61	59.93	57.95	61.28	62.35	61.24	62.03	60.84	60	59.77	61.42
										63	Bidens Mosaic Virus (BiMV)	45.53	52.43	51.54	54.72	57.65	57.89	55.64	56.2	57.31	57.36	55.68	55.85	57.95	56.06	56.1	61.65	55	59.18	54.23	59	58.27	59.55	56.93	60.15	58.05	54.02	60.3	59.47	56.55	56.44	62.41	58.82	60.08	60.9	61.98	61.13	59.77	62.92
										64	Sunflower Ring Blotch Virus (SuRBV)	45.16	52.26	52.9	53.54	56.64	58.27	54.89	57.53	54.79	57.74	56.6	56.77	58.87	59.09	56.91	60.53	57.69	61.05	57.14	60.15	58.65	60.3	59.93	60.15	60.67	55.38	60.53	60.84	60.15	56.98	62.78	62.11	61.09	64.66	60.84	60.9	59.93	62.55
										65	Tobacco Mosqueado Virus (TMosqV)	47.2	52	53.28	51.97	57.98	54.18	54.26	57.14	56.7	59.12	53.52	55.23	55.84	56.04	59.76	57.76	54.62	58.95	57.53	57.78	57.09	57.65	59.06	57.71	57.97	55.77	61.09	60.52	58.55	55.84	58.55	59.92	61.48	59.64	58.82	61.82	56.88	58.7
										66	Wild Potato Mosaic Virus (WPMV)	40.98	52.24	51.35	52.76	54.47	51.12	52.03	56.37	54.02	56.55	53.33	56.67	58.05	55.64	54.47	55.93	54.23	59.19	57.92	57.03	57.84	57.72	60.22	56.46	59.85	53.46	57.84	57.95	57.84	56.55	60.82	60.31	57.59	58.21	58.49	57.84	55.76	57.62
										67	Potato Virus V (PVV)	44.26	53.73	50.19	52.76	54.47	52.99	54.61	56.37	53.64	55.43	53.33	56.67	56.55	57.14	53.25	54.81	53.46	59.19	57.14	57.79	56.72	59.19	58.36	56.46	57.62	55.38	57.46	57.95	57.09	55.43	58.96	60.31	56.42	57.46	57.74	60.07	55.39	58.36
										68	Peru Tomato Mosaic Virus (PToMV)	46.72	51.12	52.73	53.78	56.3	54.48	53.51	56.64	55.81	57.68	53.33	57.41	56.55	57.14	56.1	55.56	55.25	59.56	59.38	57.79	58.96	58.82	58.36	56.09	57.99	56.03	59.33	58.58	58.21	55.22	60.07	61.48	58.43	59.33	59.33	60.45	57.25	60.59
										69	Mediterranean Ruda Virus (MeRV)	40	49.27	52.12	52.17	51.95	50.92	51.8	54.44	53.08	57.3	54.51	53.26	54.95	55.88	55.1	52.35	55.6	52.33	58.69	54.1	57.14	53.05	54.91	55.4	52	56.15	53.28	52.03	51.46	59.34	60.58	62.26	59.3	55.31	55.93	55.68	52.55	54.55
										70	Bean Yellow Mosaic Virus (BYMV)	47.11	52.21	55.47	54.8	54.37	49.82	54.41	57.42	54.09	56.25	55.72	55.51	56.09	55.56	58.37	54.21	54.69	54.58	59.38	57.89	59.41	58.24	58.61	59.19	55.31	60.31	54.78	56.46	55.51	57.72	60.66	62.5	63.28	60.89	58.67	60.89	58.09	59.34
										71	Clover Yellow Vein Virus (ClYVV)	45.6	50.56	50.78	50.59	51.56	50.56	51.48	56.37	53.85	54.65	57.41	54.24	57.99	54.48	55.51	51.66	50.58	54.61	58.53	54.92	55.02	56.83	58.52	56.67	54.81	59.46	52.42	54.89	55.76	55.39	57.62	57.2	60.7	60.59	58.27	59.11	56.3	57.78
										72	Lettuce Italian Necrotic Virus (LINV)	42.74	47.74	55.21	51.57	50.78	49.62	55.26	51.74	51.34	55.09	52.83	54.51	55.47	53.41	53.66	54.14	55.38	52.43	57.53	55.94	54.51	55.43	59.55	54.89	54.68	56.15	57.52	58.56	56.02	55.85	57.89	57.42	56.81	57.89	55.89	55.26	54.68	54.68
										73	Marigold Mosaic Virus (MMV)	39.84	49.47	50.57	50.2	50.78	50.54	49.3	55.81	53.46	49.82	51.77	52.3	52.13	52.13	53.6	54.23	55.09	57.3	58.46	52.96	53.05	55.09	57.3	57.75	52.54	57.95	55.36	55.51	55.04	59.71	60.21	60.78	57.75	52.98	52.48	53.17	52.98	51.54
										74	Leek Yellow Stripe Virus (LYSV)	43.55	45.39	49.42	50.39	53.12	49.46	48.25	53.28	50.96	51.06	52.98	51.75	55.79	54.23	52.8	53.5	59.25	55.36	56.54	57.41	56.27	53.31	56.43	51.4	51.45	56.65	52.33	52.4	53.07	59.12	53.5	59.77	57.59	55.24	54.77	53.5	54.01	56.45
										75	Beet Mosaic Virus (BtMV)	42.5	46.38	46.88	50.2	53.57	49.28	49.82	51.76	53.31	51.09	52.73	53.82	54.55	53.45	54.44	51.27	51.34	52.54	54.3	53.56	54.71	53.62	53.26	56.36	56.62	52.31	52.54	52.24	51.82	53.7	55.27	60.47	56.69	56.16	56.41	56.16	53.99	57.25
										76	Basella Rugose Mosaic Virus (BaRMV)	40.34	49.82	47.06	51.79	52.19	49.45	51.48	51.18	50.78	48.7	57.62	55.56	56.25	55.02	54.55	52.22	52.73	53.51	53.33	50.37	52.4	54.01	54.98	58.15	55.72	57.03	54.24	54.31	53.87	54.65	54.81	57.77	57.71	58.03	57.46	56.04	56.09	57.56
										77	Mirabilis Crinkle Mosaic Virus (MiCMV)	42.15	47.1	49.22	49.8	51.78	48.55	49.82	51.56	49.22	48.36	55.8	53.99	53.05	52.73	55.24	50.36	52.11	52.71	54.3	51.85	49.28	56.07	55.23	56.16	56.41	53.46	52.54	54.1	52.92	54.61	51.81	58.27	61.81	56.63	59.34	56.07	56.68	54.87
										78	Daphne Mosaic Virus (DapMV)	40.32	53.16	51.35	51.18	51.56	51.3	53.9	55.21	52.87	52.61	55.6	59.48	57.84	55.06	52.85	56.51	55	57.41	56.37	58.33	55.39	55.56	58.52	55.76	56.67	58.85	54.65	52.63	55.76	58.58	60.59	58.59	57.98	58.36	59.02	56.88	57.04	56.3
										79	Daphne Virus Y (DVY)	40.8	51.11	50.58	55.12	52.53	52.96	51.66	55.98	52.49	53.16	55.93	56.46	56.88	55.6	56.91	54.61	54.23	55.88	52.9	53.58	51.85	58.46	56.46	57.93	57.2	56.92	54.81	54.68	55.93	55.39	58.52	59.92	61.09	56.67	57.3	55.56	53.14	53.87
										80	Papaya Leaf Distortion Mosaic Virus (PLDMV)	51.64	46.26	49.61	55.91	54.33	52.52	48.78	55.64	51.74	51.42	54.86	55.36	55.33	55.59	53.01	51.21	52.65	56.12	57.36	58.24	55.4	54.27	52.88	56.4	56.93	56.11	54.68	54.44	55.43	59.56	55.56	61.02	60.55	54.95	52.96	53.08	53.47	54.83
										81	Thladiantha Dubia Mosaic Virus (ThDMV)	51.64	46.62	49.22	56.3	54.33	51.44	48.08	54.86	52.9	48.58	54.48	53.61	56.01	55.24	54.62	50.86	52.27	54.68	56.98	54.21	54.32	56.27	53.96	53.61	57.3	54.96	53.6	53.7	55.07	58.09	52.78	58.66	58.98	53.22	53.63	53.74	55.9	52.74
										82	Zantedeschia Mild Mosaic Virus (ZaMMV)	32.52	47.33	49.42	48.22	47.66	43.68	46.1	48.25	47.49	49.3	49.84	49.19	53.12	52.98	53.82	46.98	52.47	48.44	52.71	56.72	53.79	47.74	52.31	51.52	52.36	54.2	48.92	48.89	49.64	53.68	48.97	56.47	56.81	54.52	52.16	53.87	51.21	50
										83	Dendrobium Chlorotic Mosaic Virus (DeCMV)	46.77	51.85	48.06	54.55	52.34	51.48	52.77	52.71	53.85	51.67	54.44	57.2	56.51	55.97	53.06	52.03	50.58	52.94	54.65	54.72	53.33	57.35	55.35	60.29	53.87	55.21	55.93	53.56	55.19	55.76	58.89	58.59	62.5	56.67	57.68	56.67	56.09	55.72
										84	Lupine Mosaic Virus (LuMV)	45.08	48.87	50	52.19	55.51	56.77	51.47	56.64	53.1	55.09	57.2	58.96	57.36	60.98	57.72	58.96	58.75	59.34	57.42	60.54	57.52	56.99	56.55	60	59.18	57.98	59.02	58.27	58.65	59.02	58.27	60.7	58.04	58.65	54.89	57.14	53.93	55.43
										85	Clivia Yellow Stripe Virus (ClYSV)	45.9	54.62	50.19	56.13	53.91	58.69	56.27	55.98	56.15	56.11	59.23	58.62	59.85	61.63	57.55	58.02	56.37	54.96	56.37	62.6	61.78	59.85	55.56	61.98	59.77	57.31	58.4	57.59	57.69	62.55	58.85	59.53	60.08	59.46	57.42	58.69	57.69	56.32
										86	Sweet Potato Feathery Mottle Virus (SPFMV)	38.4	47.7	51.34	48.24	53.88	46.95	47.6	54.44	52.49	50.88	48.32	49.83	51.38	53.31	56.8	50.68	53.96	54.93	56.15	54.81	54.84	51.18	59.36	51.69	53.43	54.92	58.57	55.88	56.12	56.93	54.64	62.65	58.14	53.06	52.58	54.08	52.58	49.83
										87	Sweet Potato Virus C (SPVC)	41.6	46.29	51.34	49.02	51.55	48.39	48.97	55.6	52.87	51.76	49.66	49.83	52.08	52.98	57.2	52.38	55.47	56.34	56.15	54.81	53.76	52.88	60.07	50.34	52.35	54.55	58.93	56.25	56.47	56.93	53.98	64.98	58.91	55.82	54.33	53.77	53.98	51.83
										88	Sweet Potato Virus 2 (SPV2)	39.84	47.87	50.77	47.24	50.78	44.6	46.05	54.26	54.62	50.7	44.44	46.91	47.85	49.13	52.8	49.49	52.27	53.38	55.21	56.25	54.32	46.42	56.51	51.53	51.09	56.27	56.23	53.87	54.51	56.04	53.79	59.77	56.03	47.52	45.83	49.34	50	47.23
										89	Sweet Potato Virus G (SPVG)	42.74	50.71	51.54	48.63	51.75	47.67	47.75	56.37	54.41	52.11	43.9	44.95	50	52.26	53.6	52.19	56.23	54.39	57.92	57.04	54.29	51.58	58.56	53.92	54.71	57.41	58.06	53.51	57.04	56.57	54.48	62.5	57.59	53.16	49.2	50.84	52.58	47.81
										90	Konjac Mosaic Virus (KoMV)	41.8	50	47.69	50.79	52.53	52.77	50.71	53.28	50.57	49.82	50	53.09	54.78	50.92	53.6	53.26	50.57	55.2	56.15	53.44	51.29	52.5	55.68	55.4	53.16	53.03	58.46	58.33	57.04	54.89	55.47	58.75	57.36	56.41	53.33	55.31	54.74	55.64
										91	Yam Mild Mosaic Virus (YMMV)	46.61	52.27	51.17	48.43	52.53	56.27	55.47	53.91	51.75	53.23	55.89	54.92	58.02	58.24	51.24	55.09	53.12	54.89	57.2	57.36	54.37	57.14	55.09	56.6	58.87	56.42	56.44	56.15	56.82	58.4	55.3	58.1	57.48	57.03	56.92	58.56	54.17	53.96
										92	Vanilla Distortion Mosaic Virus (VDMV)	47.5	48.74	53.73	51.6	55.78	55.27	57.25	57.25	55.47	54.71	54.71	56.68	58.7	56.88	56.22	57.4	54.41	58.18	58.04	57.52	55.64	56.32	58.91	58.33	57.93	57.92	55.64	56.3	56.78	56.46	59.06	59.61	60.78	59.57	57.04	59.78	57.76	57.4
										93	Endive Necrotic Mosaic Virus (ENMV)	51.26	51.5	52.12	53.54	53.94	58.49	54.34	56.81	55.98	56.82	57.14	58.43	58.94	61.22	54.62	59.25	54.75	63.16	58.69	59.92	56.98	59.77	60.67	56.98	57.63	58.17	59.4	58.91	57.58	62.16	56.23	63.78	60.31	61.13	59.54	62.12	56.23	59.4
										94	Potato Virus A (PVA)	53.78	48.33	48.65	50.79	50	50.75	51.12	51.75	51.35	51.31	54.89	53.93	57.52	54.14	59.51	54.1	60.92	58.74	59.07	54.58	55.22	57.99	56.51	56.34	54.68	55.73	57.62	57.79	56.13	57.2	57.46	58.66	57.98	57.09	57.36	58.8	57.84	58.36
										95	Potato Yellow Blotch Virus (PYBV)	47.97	48.33	49.81	50.79	48.63	50.56	52.99	52.33	49.62	50.19	56.93	54.48	55.43	53.18	58.94	52.24	60	60.59	58.3	54.17	54.65	58.36	57.62	55.97	53.9	55.38	57.99	57.89	56.88	56.18	55.6	58.82	56.42	58.36	59.4	58.96	56.13	57.62
										96	Anemone Mosaic Virus (AnMV)	51.79	51.53	51.79	55.33	55.47	54.02	54.28	52.21	52.19	53.64	59.55	59.7	61.15	61.39	58.7	55.3	54.33	54.81	53.6	57.14	54.41	55.6	57.03	58.05	62.93	57.48	57.25	56.69	56.92	59.77	56.49	62.75	62.1	60.15	60.08	60.92	57.63	57.79
										97	Zucchini Yellow Mosaic Virus (ZYMV)	39.84	49.09	48.85	53.94	50.78	51.46	51.62	51.55	51.54	50.72	57.88	58.03	60.07	58.82	53.88	53.45	58.69	51.99	53.28	56.51	56.57	56.47	54.51	55.23	56.88	54.62	56.32	55.35	55.27	54.58	54.91	62.35	61.09	57.82	56.99	56	56.52	57.4
										98	Dasheen Mosaic Virus (DsMV)	44.35	46.45	48.85	50.59	52.92	50.18	50.87	49.42	46.74	51.41	50.8	54.49	57.58	56.1	57.2	49.83	57.74	53.38	57.53	54.81	53.41	50.8	56.94	55.29	56.16	55.89	53.41	55.35	54.15	58.03	53.1	60.16	63.04	55.15	53.55	53.85	54.98	53.42
										99	East Asian Passiflora Virus (EAPV)	41.94	48.39	49.62	52.76	52.53	51.44	52.65	51.94	52.31	52.16	55.52	56.43	56.68	55.8	53.82	51.25	53.99	54.39	53.28	57.25	53	57.04	58.01	56.69	54.71	57.79	54.48	53.51	54.51	55.68	56.27	58.59	60.31	60.57	59.42	55.2	56.43	58.01
										100	Impatiens Flower Break Virus (IFBV)	40.98	45.99	46.54	52.36	52.92	52.38	48.92	49.61	50.77	52.38	56.16	54.55	57.35	57.2	53.41	49.64	55.13	53.93	52.51	55.68	54.21	55.2	56.52	57.71	55.35	53.23	51.46	56.02	54.78	57.46	53.28	59.38	59.14	58.03	55.35	56.2	56.36	56.52
										101	Fritillary Virus Y (FVY)	43.8	46.84	49.81	50.2	51.57	53.36	51.47	50.59	49.81	51.11	59.33	56.13	59.93	58.65	55.51	53.33	57.81	55.51	52.73	53.61	52.99	56.41	58.3	57.35	54.07	58.37	53.14	52.42	54.28	55.22	54.65	59.77	60.39	58.74	57.62	56.13	56.67	56.46
										102	Wisteria Vein Mosaic Virus (WVMV)	41.8	47.65	49.62	50.79	53.31	48.55	53.57	51.16	49.62	52.17	58.99	58.12	58.55	56.2	54.22	51.8	53.99	54.26	54.44	57.68	53.99	54.45	58.42	55.87	55.47	55.13	54.87	54.65	54.55	60.15	55.96	59.38	63.04	58.12	58.76	57.04	57.55	58.42
										103	Calla Lily Latent Virus (CLLV)	41.8	47.65	48.85	49.61	50.97	50.36	51.79	50	49.62	51.81	58.63	56.68	60.73	57.3	52.61	52.16	55.13	53.9	55.21	55.43	55.43	53.74	56.99	58.01	55.47	54.37	54.15	55.02	54.18	56.46	56.68	60.55	61.48	59.57	58.03	54.87	55.04	55.91
										104	Watermelon Mosaic Virus (WMV)	43.55	49.09	50.38	50.39	51.75	50.36	52.52	50.39	49.23	53.62	59.64	56.52	59.71	59.19	54.29	52.54	57.14	53.6	54.83	56.13	56.57	54.64	56.68	56.83	54.35	54.62	53.79	53.51	52.36	57.14	55.27	60.55	61.09	58.91	57.14	56.36	55.43	56.83
										105	Soybean Mosaic Virus (SMV)	42.15	51.74	49.42	49.61	52.14	53.28	55.51	50	49.62	53.49	61.07	59.39	64.34	59.92	53.88	54.02	55.98	56.6	55.81	58.27	57.14	57.2	57.09	59.32	56.15	56.37	55.98	55.47	55.21	58.91	58.69	60.16	61.33	61.54	61.48	60	58.24	60.92
										106	Blue Squill Virus A (BSVA)	42.15	46.47	50.39	51.39	52.76	53.16	50.18	50.98	51.36	53.73	57.72	54.61	60.07	59.55	56.73	52.77	57.81	54.18	54.12	56.82	54.28	57.66	57.93	57.14	56.67	56.64	53.53	55.02	54.65	56.13	57.62	59.77	60.63	59.26	57.41	57.41	59.04	57.93
										107	Hardenbergia Mosaic Virus (HarMV)	45.45	48.13	48.65	51.57	50.19	51.49	52.03	50.39	48.46	53.18	58.52	56.3	59.93	57.52	55.1	50.37	57.53	52.38	53.1	56.65	54.1	56.62	55.93	59.04	55.02	55.6	53.73	53.79	53.36	56.55	55.97	57.81	59.77	58.36	59.4	56.51	60.37	59.26
										108	Passionfruit Woodiness Virus (PWV)	41.94	45.59	45.95	53.15	52.14	52.21	49.82	50.39	48.08	53.87	57.61	56.2	58.67	59.63	55.92	50.36	56.76	54.12	54.65	58.8	56.62	53.96	57.66	55.43	56.04	56.37	54.78	53.53	54.41	56.09	53.68	58.2	59.38	56.78	56.67	55.31	56.2	56.2
										109	Blackeye Cowpea Mosaic Virus (BlCMV)	42.74	46.43	48.46	53.94	54.09	50.72	50.18	48.84	50	52.67	56.58	56.58	58.63	57.04	57.03	50.35	56.06	52.82	52.51	56.88	54.32	55.94	56.94	55.44	55.43	56.27	50.89	53.14	52.71	57.51	54.64	60.55	57.98	57.86	58.12	55	56.58	56.38
										110	Yam Bean Mosaic Virus (YBMV)	42.74	47.58	49.03	53.15	52.92	50.93	52.01	47.67	48.46	52.61	56.99	56.46	60.07	58.8	57.14	50.92	55.98	54.55	53.1	56.82	55.39	57.3	56.83	55.68	55.93	55.21	54.28	54.89	53.9	58.21	56.13	60.55	59.77	58.15	58.43	56.3	56.83	58.67
										111	Cowpea Aphid-Borne Mosaic Virus (CABMV)	39.17	50.55	47.86	51	53.36	50	52.01	52.94	49.42	50.37	56.13	58.15	59.85	57.46	56.73	49.45	53.91	52.75	51.17	55.47	54.07	55.84	55.68	58.97	57.72	56.03	53.11	52.03	54.61	55.93	55.35	57.25	61.57	57.93	56.83	59.41	59.19	58.24
										112	Paris Mosaic Necrosis Virus (PMNV)	42.5	51.31	48.08	53.54	52.34	52.26	54.65	51.55	51.92	54.1	58.49	60.15	60	58.33	55.1	53.56	53.67	56.51	50.97	54.41	53.01	58.15	57.62	61.34	56.72	56.54	53.53	52.47	53.93	56.6	57.68	57.65	60.31	59.18	61.74	58.8	59.33	58.74
										113	Saffron Latent Virus (SaLV)	38.84	48.31	48.46	49.61	50.58	52.63	52.21	49.61	52.31	53.36	57.84	57.46	58.49	57.2	55.1	53.16	56.37	54.78	51.35	55.94	57.52	57.88	57.99	57.72	54.48	56.92	54.65	54.37	54.68	55.85	56.18	59.38	61.48	59.55	59.09	58.05	58.21	57.99
										114	Ugandan Passiflora Virus (UPV)	36.36	47.04	47.27	50.6	50.79	51.48	53.11	51.37	49.81	51.3	59.19	56.99	59.48	57.84	56.73	51.1	57.03	54.18	50.98	54.72	53.7	57.3	57.72	57.14	54.24	55.86	53.7	51.11	52.96	54.07	55.93	58.2	61.81	57.2	57.93	56.09	56.99	58.46
										115	Bean Common Mosaic Necrosis Virus (BCMNV)	44.07	50	47.27	51.79	51.97	51.95	53.67	49.41	49.03	55.29	60.08	59.69	62.75	62.2	56.33	53.49	57.03	53.64	52.16	56.97	56.64	58.85	57.75	58.69	57.98	57.81	57.42	55.08	56.25	58.59	58.59	59.38	61.02	62.65	63.04	59.53	62.4	61.63
										116	Bean Common Mosaic Necrosis Virus (BCMNV)	38.71	47.06	46.72	51.57	50.97	48.16	51.09	50	47.69	52.77	56.73	57.3	57.2	56.3	57.96	51.09	55.21	52.16	49.61	55.81	55.15	55.23	57.66	56.16	57.51	57.92	53.31	52.79	54.41	56.09	54.41	57.42	59.38	57.88	58.52	56.41	58.76	57.66
										117	Telosma Mosaic Virus (TelMV)	43.8	47.39	48.26	51.97	51.36	49.25	51.48	50	50.77	51.31	58.36	57.78	60.3	57.89	58.37	53.33	57.14	55.88	53.49	54.37	55.22	58.3	55.56	57.41	55.76	53.28	54.1	54.55	55.22	55.81	55.6	59.38	61.33	60.22	60.15	58.74	58.89	59.26
										118	Passionfruit Vietnam Virus (PVNV)	39.52	44.4	47.49	51.57	49.81	48.51	49.63	50.39	49.23	51.31	59.11	56.67	57.68	57.14	56.73	52.59	55.21	51.84	50.78	57.79	54.85	57.2	56.67	58.15	55.02	53.67	52.61	53.21	52.24	55.43	55.97	60.16	59.38	59.48	59.77	56.51	59.26	58.52
										119	Sunflower Mild Mosaic Virus (SuMMoV)	45.16	51.6	54.26	55.73	54.12	49.64	54.9	57.53	55.77	54.58	55.24	53.66	53.5	54.74	53.41	50.87	57.2	56.99	58.14	57.25	53.96	55.05	56.99	57.34	58.18	59.16	55.4	54.44	56.16	60.22	55.59	62.89	60.7	57.34	58.66	56.99	55.75	57.49
										120	Tobacco Etch Virus (TEV)	45.53	52.09	51.94	52.96	51.97	53.99	58.78	56.98	53.67	57.25	59.92	56.27	56.11	55.73	55.1	55.51	61	59.7	60.85	60.47	59.32	61.22	60.84	56.49	58.56	59.46	56.27	56.54	56.27	57.63	58.02	63.53	59.14	61.6	60.77	58.78	58.56	62.36
										121	Columbian Datura Virus (CDV)	49.18	50.73	52.33	53.75	53.54	52.19	54.95	57.2	54.83	55.31	54.78	55.68	58.09	56.62	56.5	55.68	58.69	57.66	60.85	56.13	55.47	59.49	60.22	57.51	55.47	55.6	57.66	57.04	58.03	57.35	59.12	64.17	61.87	58.03	60.89	59.71	57.66	59.12
										122	Tamarillo Leaf Malformation Virus (TaLMV)	51.22	53.45	53.28	55.12	54.12	51.64	57.3	56.59	54.23	57.88	56.04	57.66	57.51	57.14	58.54	55.84	56.15	56	56.37	56.3	56.73	58.55	59.27	58.76	57.09	56.54	58.18	56.09	59.27	56.78	60.95	65.1	64.98	59.27	62.87	60.58	60.36	61.45
										123	Achyranthes Virus A (AcVA)	39.84	50.73	49.22	53.36	51.37	47.81	52.36	51.94	53.46	51.65	58.91	56.16	57.51	56.62	57.55	53.28	57.14	54.18	55.81	55.39	54.01	57.04	54.55	59.12	58.91	57.14	54.74	50.74	52.92	58.97	55.47	59.61	62.5	59.49	57.88	58.03	57.09	57.4
										124	Pleione Flower Breaking Virus (PlFBV)	38.66	48.5	46.9	52.38	50	52.45	52.61	49.03	45.56	47.94	54.72	56.23	55.47	55.68	53.47	53.76	58.14	52.81	51.55	53.46	52.08	55.76	52.43	54.85	56.93	54.05	53.73	53.05	54.89	53.79	59.77	56.47	57.03	58.87	58.4	56.39	54.51	55.81
										125	Gomphocarpus Mosaic Virus (GoMV)	44.17	48.5	47.67	52.17	53.33	52.63	52.63	50.78	51.54	52.45	56.6	58.65	58.49	57.95	57.55	53.01	58.69	54.68	53.1	55.94	54.89	57.3	56.18	56.39	55.43	55.6	55.26	54.2	57.14	56.6	60.15	60	57.81	56.77	60.08	58.65	58.8	59.18
										126	Keunjorong Mosaic Virus (KjMV)	43.9	47.94	46.12	50.2	51.37	52.81	51.31	49.61	50.38	52.26	56.02	58.05	57.89	57.36	55.1	53.93	59.07	55.22	51.94	55.73	53.93	54.85	54.85	55.43	52.61	54.83	54.31	51.52	55.06	54.51	58.8	58.82	57.42	55.81	58.33	56.55	55.6	57.84
										127	Peanut Mottle Virus (PeMoV)	39.52	51.29	48.84	53.36	51.95	50.92	49.1	55.43	54.23	51.29	55.27	54.95	57.41	55.02	53.66	53.11	50.19	54.87	51.94	53.38	52.77	54.87	55.88	58.18	52.94	53.28	57.56	52.99	54.61	55.56	57.72	59.77	60.7	60.15	61.57	60.52	59.19	61.03
										128	Begonia Flower Breaking Virus (BFBV)	47.54	51.53	50	50.6	51.97	52.67	56.06	57.42	54.26	53.64	57.79	60.61	63.6	60	56.79	57.95	56.03	58.11	56.25	58.75	54.2	56.98	61.98	60.61	57.79	58.75	58.02	55.21	58.4	59.39	60.31	61.02	60.24	63.74	62.55	62.98	60.46	61.6
										129	Noni Mosaic Virus (NoMV)	44.26	52.21	51.56	54.18	52.36	54.41	52.38	56.64	54.26	58.67	56.99	56.04	54.98	57.41	52.85	53.85	58.75	52.92	55.47	57.3	58.09	56.57	58.24	59.71	57.51	59.53	56.99	55.72	58.09	60.29	58.46	63.04	60.39	58.82	58.46	56.99	56.78	56.41
										130	Asparagus Virus 1 (AV1)	49.59	51.69	50.97	54.33	55.86	55.06	57.68	57.14	55.56	58.65	58.65	58.8	59.77	60.75	57.32	56.55	57.31	56.34	61	59.92	59.18	61.94	59.7	61.8	58.96	55	59.18	58.17	59.55	59.4	60.67	64.84	63.04	57.68	61.74	61.05	59.33	61.57
										131	Ornithogalum Mosaic Virus (OrMV)	50.88	54.55	52.78	54.25	53.63	54.15	58.1	59.92	55.73	57.94	57.54	58.5	61.11	59.13	55.79	58.89	55.73	58.5	59.52	57.26	58.1	58.5	57.71	63.89	58.1	59.29	58.1	56.92	59.29	61.66	59.52	63.1	61.11	60.08	64.43	63.49	59.68	60.47
										132	Gladiolus Mosaic Virus (GdMV)	48.25	53.75	52.78	54.66	53.23	53.75	57.71	58.73	53.75	57.54	58.73	60.08	59.52	61.51	56.2	58.89	56.13	57.71	58.73	58.47	59.29	58.89	58.5	63.49	62.45	58.89	57.71	54.55	60.47	64.03	60.71	64.68	61.11	59.68	63.64	63.1	60.08	61.26
										133	Pokeweed Mosaic Virus (PkMV)	44.26	53.48	51.55	50.39	55.12	51.65	53.31	55.64	55.21	55.35	57.56	60.29	60.89	57.2	58.37	54.78	57.14	55.68	62.02	56.51	55.68	57.88	59.34	56.99	57.88	57.92	54.21	56.3	54.95	58.3	56.62	60.24	58.98	60.07	58.52	59.19	56.04	57.88
										134	Catharanthus Mosaic Virus (CatMV)	52.73	57.48	55.02	59.09	60	53.75	57.65	52.63	56.63	57.31	64.03	60.63	66.27	66.14	55.28	60.39	55.24	55.08	59.27	60.48	60.47	62.89	61.57	61.96	61.57	57.03	63.39	59.29	60.24	59.68	62.99	66.53	64.37	66.4	66.4	63.64	64.57	65.88
										135	Ashitaba Mosaic Virus (AshMV)	43.44	51.11	53.28	52.17	51.95	55.02	53.09	55.98	55.38	56.3	53.65	57.72	57.25	59.7	56.45	58.61	53.82	53.62	55.77	59.77	58.36	56.88	57.93	58.39	55.22	55.89	64.81	59.7	62.08	57.14	60.74	60.7	59.3	57.62	58.27	60.22	57.41	56.46
										136	Japanese Yam Mosaic Virus (JYMV)	44.35	46.64	55	53.94	53.52	51.25	52.6	57.53	57.09	53.33	54.7	54.86	54.36	55.94	54.4	57.09	56.6	58.72	60	58.15	58.06	54.48	60.5	56.06	55.96	59.09	60	59.19	57.55	59.85	56.4	62.11	62.02	54.86	55.79	57.99	54.67	55.52
										137	Carrot Thin Leaf Virus (CtTLV)	45.97	52.04	53.46	53.15	53.31	56.77	54.04	56.76	55.94	55.22	55.93	56.67	57.68	60.53	53.6	58.67	56.6	57.56	59.23	57.59	57.89	56.78	57.84	58.46	57.2	57.95	63.67	60.77	61.89	59.77	58.36	62.65	61.24	58.96	59.25	60.45	57.25	57.04
										138	Turnip Mosaic Virus (TuMV)	45.16	47.52	52.12	52.76	51.95	51.97	50.17	57.14	55.17	52.46	50.35	52.96	53.5	55.09	52	57.14	55.09	54.29	57.53	58.15	56.27	54.86	59.64	52.26	54.71	58.94	57.71	58.3	57.04	58.76	56.45	62.5	61.09	53.66	57.04	58.89	58.68	57.29
										139	Narcissus Late Season Yellows Virus (NLSYV)	45.45	50.92	52.53	55.78	54.15	52.94	54.21	55.86	56.59	55.51	55.72	57.35	59.78	60	55.28	59.34	58.75	57.66	57.98	59.93	60.29	58.03	59.49	56.78	59.49	63.18	60.07	57.72	57.51	58.09	58.61	60.16	60.55	58.09	57.72	58.46	57.88	57.66
										140	Narcissus Yelow Stripe Virus (NYSV)	47.54	49.63	51.56	55.38	54.33	53.31	52.01	53.91	53.88	57.56	57.35	57.14	57.93	60.74	54.47	56.78	57.2	56.2	57.81	61.8	60.29	58.39	57.88	56.04	58.24	61.87	58.82	55.72	55.88	58.82	58.09	62.26	61.96	57.72	57.35	59.56	56.41	57.88
										141	Wild Onion Symptomless Virus (WoSV)	43.2	49.09	51.35	55.91	51.36	50.91	55.8	56.76	53.64	55.47	56.16	55.6	56.93	58.24	53.25	56.88	56.54	57.76	57.92	57.78	57.45	56.32	57.4	58.33	56.16	61.92	59.64	56.83	57.09	60.22	61.09	60.31	59.53	57.82	61.03	59.64	57.97	59.42
										142	Scallion Mosaic Virus (ScaMV)	44.8	51.64	54.05	53.15	54.86	54.55	55.8	57.53	56.32	56.2	54.35	56.32	56.2	58.61	54.47	57.97	55.38	57.04	57.53	57.04	57.45	57.4	61.73	57.97	55.8	60.77	61.45	59.41	60.73	57.66	59.27	60.7	59.92	57.45	61.76	60.36	59.42	58.7
										143	Iris Mild Mosaic Virus (IMMV)	46.77	49.39	51.3	51.56	48.25	48.16	46.56	55.46	51.08	53.47	50	50.61	50	51.03	54.84	50.2	56.52	50.6	61.14	51.67	48.98	50.81	54.25	51.82	54.07	53.91	53.47	53.94	51.84	56.15	52.85	55.95	53.07	50.81	50.21	49.59	48.18	48.58
										144	Paris Virus 1 (ParV1)	42.4	50.19	51.55	54.55	52.34	51.7	50.94	56.76	51.92	53.58	53.18	54.1	55.85	54.55	53.88	55.22	55.6	55.97	55.43	56.92	58.11	56.72	59.02	59.55	54.89	56.76	60	57.25	58.11	59.25	56.23	56.03	54.47	54.72	56.11	55.09	53.76	54.14
										145	Thunberg Fritillary Mosaic Virus (TFMV)	44.26	50.56	49.03	51.38	52.34	48.87	50.75	54.83	50.77	52.06	52.43	51.87	54.51	53.96	54.29	54.65	54.05	52.79	54.05	54.02	56.02	53.53	58.58	56.34	52.61	54.23	58.05	55.51	56.55	58.65	54.68	57.2	56.2	53.38	55.89	55.26	54.68	53.36
										146	Platycodon Mild Mottle Virus (PlaMMV)	41.94	47.69	48.84	50.2	50.98	47.84	48.41	56.76	54.23	51.59	54.06	57.39	55.48	54.96	51.81	55.28	54.92	52.69	57.75	53.9	52.52	56.69	60.57	56.18	51.64	54.58	54.68	54.07	56.16	59.12	56.18	60.94	61.09	53.36	57.86	56.18	56.34	55.28
										147	Habenaria Mosaic Virus (HaMV)	44.35	48.4	51.94	54.15	51.95	53.24	51.94	55.81	54.62	54.26	52.84	52.3	52.11	52.86	58.4	53	54.92	55.36	59.3	53.68	54.32	54.7	56.63	54.77	56.36	56.11	56.12	58.89	60.51	58.61	54.06	60.94	58.37	56.14	55.2	56.49	54.42	55.12
										148	Lily Yellow Mosaic Virus (LYMV)	40.83	51.32	50.97	55.16	54.51	53.03	56.39	56.2	53.49	56.23	60	58.65	58.33	57.41	58.44	60.3	58.37	58.05	59.3	57.92	58.71	58.8	59.77	60.9	59.77	60.85	58.49	57.47	57.74	61.36	58.87	64.71	62.89	60.61	62.07	59.09	57.36	59.4
										149	Jasmine Virus T (JVT)	43.9	51.27	51.35	55.73	53.73	56.2	53.43	58.14	56.15	56.52	54.74	58.03	55.64	56.78	57.72	59.27	56.76	56.88	57.92	60	59.49	58.06	60.51	58.84	56.52	59.62	61.37	59.41	59.64	58.97	61.09	64.84	61.87	57.45	59.04	57.61	57.82	57.25
										150	Ranunculus Mild Mosaic Virus (RanMMV)	40.8	50.92	53.28	49.61	50.58	52.38	49.64	55.21	52.87	54.41	53.85	53.65	54.78	53.51	53.25	57.66	57.69	54.91	55.98	58.21	58.24	55.27	59.12	55.11	53.28	59.23	59.71	59.63	57.88	56.99	53.85	62.26	60.31	56.41	56.3	57.14	55.84	55.47
										151	Gloriosa Stripe Mosaic Virus (GSMV)	50.41	49.43	51.35	48.03	53.52	51.7	49.43	56.76	52.87	56.06	55.3	57.36	54.92	53.99	54.07	58.87	55.77	57.14	57.53	54.23	55.47	55.64	59.02	56.6	54.14	55.77	57.74	56.32	58.49	57.95	55.85	59.38	55.64	54.34	57.63	58.87	54.14	54.14
										152	Plum Pox Virus (PPV)	43.44	51.85	50.77	54.33	52.53	52.79	51.64	58.69	56.7	59.11	50.34	52.53	56.83	57.09	56.85	56.23	54.96	57.09	58.46	59.16	57.99	52.74	61.76	60.22	57.25	59.32	62.59	57.58	59.63	60.53	62.5	61.48	60.85	56.94	56.89	55.56	55.72	53.47
										153	Chilli Veinal Mottle Virus (ChiVMV)	45.53	51.43	55	53.54	51.37	53.41	51.25	56.98	55.77	55.4	54.8	56.74	55.71	58.12	53.6	58.42	59.85	57.86	60.38	56.78	54.12	57.24	59.29	56.27	55.43	60.98	60	58.09	56.12	60.81	59.86	64.71	62.02	56.38	55.43	56.23	54.84	55.36
										154	Pepper Veinal Mottle Virus (PVMV)	42.5	51.48	53.46	54.33	51.37	55.02	54.65	58.14	56.15	56.34	57.3	60.82	58.8	57.68	54.88	60.59	60.77	60.37	58.85	56.44	56.13	58.89	60.74	61.71	56.3	58.62	61.48	57.52	58.89	60.3	60.97	65.49	60.08	56.51	57.52	60.07	55.76	58.15
										155	African Eggplant Mosaic Virus (AEMV)	45	52.22	56.15	54.33	50.98	55.39	53.16	57.36	56.15	56.72	56.93	60.07	59.18	59.55	56.91	61.34	63.08	59.26	61.92	54.92	56.88	61.11	61.11	60.97	57.04	59.39	63.33	60.15	60.74	59.18	60.22	65.49	59.3	58.36	59.02	58.96	56.88	57.78
										156	Wild Tomato Mosaic Virus (WTMV)	45	50.37	54.62	52.76	50.98	55.39	53.53	57.36	55	55.22	58.8	61.57	60.3	57.3	53.6	60.97	60.61	60	61.54	56.15	56.13	58.89	61.11	60.59	56.77	57.58	61.48	59.54	58.21	58.56	57.99	65.1	59.69	58.36	59.02	60.07	57.25	57.78
										157	Chilli Ringspot Virus (ChiRSV)	40.5	51.87	51.15	49.61	49.61	50.19	50	55.98	52.49	58.05	53.36	58.74	56.02	55.85	54.07	58.89	58.08	56.13	56.54	54.96	55.43	57.93	60.59	59.33	58.36	58.24	57.46	56.82	58.21	56.77	55.97	59.77	62.4	55.02	54.89	54.65	56.72	54.24
										158	Tobacco Vein Banding Mosaic Virus (TVBMV)	46.28	50.37	53.85	51.57	51.95	51.67	52.59	57.14	54.79	56.88	55.6	57.99	57.46	58.43	54.8	59.63	61.36	57.56	59.23	55.77	57.25	59.41	61.62	58.52	58.43	59.47	58.89	59.16	59.33	62.12	56.67	62.11	62.79	55.76	58.27	56.88	58.15	58.3
[truncated: 120 more columns]

## Sheet: Supplementary Fig. 2
Supplementary Figure 2c: Data for CD-spectrum of PVA.
Wavelength (nm)	Ellipticity (mdeg)
249	-0.928756
248.5	-0.931553
248	-0.952005
247.5	-0.96427
247	-0.959028
246.5	-0.989614
246	-1.016
245.5	-1.08756
245	-1.12537
244.5	-1.16359
244	-1.20368
243.5	-1.23215
243	-1.2576
242.5	-1.3263
242	-1.42864
241.5	-1.52657
241	-1.69998
240.5	-1.91043
240	-2.10286
239.5	-2.27436
239	-2.47419
238.5	-2.60332
238	-2.77015
237.5	-2.99759
237	-3.25511
236.5	-3.5115
236	-3.83065
235.5	-4.04503
235	-4.33145
234.5	-4.64155
234	-4.95094
233.5	-5.26367
233	-5.66019
232.5	-5.97801
232	-6.35055
231.5	-6.66103
231	-6.93914
230.5	-7.12
230	-7.36107
229.5	-7.51258
229	-7.62859
228.5	-7.81052
228	-8.06027
227.5	-8.18694
227	-8.29136
226.5	-8.4687
226	-8.61716
225.5	-8.70008
225	-8.86365
224.5	-8.96247
224	-9.0936
223.5	-9.17022
223	-9.28283
222.5	-9.26944
222	-9.27955
221.5	-9.42528
221	-9.53284
220.5	-9.63339
220	-9.86465
219.5	-10.0575
219	-10.1446
218.5	-10.336
218	-10.5307
217.5	-10.7255
217	-10.9281
216.5	-11.1398
216	-11.2971
215.5	-11.5136
215	-11.6657
214.5	-11.9507
214	-12.3184
213.5	-12.7227
213	-13.1152
212.5	-13.576
212	-14.0156
211.5	-14.395
211	-14.9192
210.5	-15.4562
210	-15.9031
209.5	-16.5546
209	-17.0521
208.5	-17.5109
208	-17.9371
207.5	-18.3912
207	-18.5062
206.5	-18.6689
206	-18.5778
205.5	-18.5904
205	-18.5487
204.5	-18.4305
204	-18.1713
203.5	-17.7756
203	-17.1716
202.5	-16.1974
202	-15.1426
201.5	-13.9092
201	-12.4438
200.5	-10.4883
200	-8.73013
199.5	-6.56632
199	-4.1423
198.5	-1.80069
198	0.289079
197.5	2.80838
197	4.94306
196.5	6.98724
196	9.0827
195.5	11.227
195	13.0218
194.5	14.8177
194	16.3413
193.5	17.8498
193	19.1613
192.5	20.3629
192	21.3433
191.5	22.3905
191	23.0866

## Sheet: Supplementary Fig. 3
Supplementary Figure 3c: GenBank accession numbers of CP sequences used for amino acid sequence alignment.
Accession Number	Potyvirus/Ipomovirus
AJ296311	Potato Virus A (PVA)
KM396648	Potato Virus Y (PVY)
MG882690	Turnip Mosaic Virus (TuMV)
AJ579497	Watermelon Mosaic Virus (WMV)
KU511268	Sweet Potato Feathery Mottle Virus (SPFMV)
GQ353374	Sweet Potato Mild Mottle Virus (SPMMV)

## Sheet: Supplementary Fig. 4
Supplementary Figure 4b: Data for PVA melting curves (left) and Tm values (right) at different salt concentrations.
Melting curves:								Tm values:
	Fluorescence intensity (a.u.)							NaCl concentration (mM)	Tm (ºC)	Standard deviation (ºC)
T (ºC)	0 mM NaCl	200 mM NaCl	400 mM NaCl	600 mM NaCl	800 mM NaCl	1000 mM NaCl		0	59.0763	0.225002
20.05	1.49657	2.78393	1.88846	1.72595	1.72169	1.60589		200	55.9164	0.478447
20.2	1.49657	2.78025	1.88094	1.72412	1.71802	1.59332		400	55.3116	0.0828361
20.2	1.4984	2.77657	1.87342	1.71497	1.70517	1.57176		600	55.5096	0.173937
20.28	1.49474	2.78209	1.86779	1.7168	1.69416	1.56817		800	55.6119	0.210657
20.36	1.49135	2.7789	1.86436	1.71345	1.68161	1.56306		1000	55.9132	0.18535
20.36	1.48299	2.76957	1.85928	1.70308	1.66941	1.54759
20.5	1.48221	2.7697	1.85496	1.70429	1.65591	1.54689
20.51	1.48926	2.76921	1.85463	1.70399	1.64644	1.53943
20.66	1.47908	2.77253	1.8387	1.68842	1.63446	1.53306
20.66	1.47673	2.76602	1.84557	1.69514	1.62286	1.52892
20.74	1.47334	2.76099	1.83274	1.6991	1.60296	1.51662
20.74	1.47621	2.75584	1.83739	1.6982	1.60577	1.52658
20.89	1.46576	2.74762	1.82677	1.69514	1.56963	1.51276
20.97	1.47281	2.75633	1.82645	1.6985	1.58587	1.51428
21.04	1.46968	2.74627	1.82522	1.69361	1.56623	1.50943		Repeats
21.04	1.47334	2.74443	1.81958	1.69544	1.54604	1.50045			Tm (ºC)
21.11	1.46576	2.73842	1.81174	1.69148	1.54025	1.49838			Independent experiment 1			Independent experiment 2
21.19	1.46054	2.7389	1.81206	1.68995	1.52217	1.49865		NaCl concentration (mM)	1	2	3	1	2	3
21.27	1.46785	2.7389	1.81394	1.69178	1.51666	1.48966		0	59.3608	59.2408	59.1661	59.0496	58.7693	58.8711
21.34	1.45819	2.73793	1.79638	1.68752	1.4996	1.48554		200	56.6303	55.3838	55.4605	56.04	56.2333	55.7502
21.34	1.46054	2.73154	1.80642	1.68446	1.51298	1.48787		400	55.3119	55.3657	55.3779	55.2498	55.1786	55.3855
21.49	1.45663	2.73658	1.80234	1.68599	1.49436	1.48042		600	55.7455	55.6225	55.6184	55.3424	55.3859	55.3429
21.49	1.45663	2.73105	1.7967	1.675	1.48701	1.47682		800	56.0063	55.479	55.6349	55.6297	55.4276	55.4941
21.57	1.45897	2.73203	1.79358	1.68292	1.4802	1.47375		1000	56.1596	55.8223	56.1401	55.8187	55.7913	55.7475
21.64	1.4514	2.72602	1.79138	1.6753	1.47443	1.47349
21.71	1.46028	2.71817	1.79106	1.67134	1.46315	1.46784
21.71	1.44983	2.71362	1.78794	1.67194	1.46183	1.47196
21.87	1.45323	2.72234	1.77822	1.66981	1.45056	1.45912
21.87	1.4514	2.70393	1.77071	1.66798	1.44505	1.45193
22.01	1.44643	2.71042	1.7751	1.66491	1.44373	1.45424
22.08	1.44252	2.70809	1.76914	1.66461	1.43612	1.44859
22.08	1.44592	2.70393	1.76319	1.65516	1.43587	1.45013
22.23	1.44409	2.70393	1.76507	1.66065	1.43587	1.44294
22.23	1.43861	2.70761	1.76131	1.65882	1.43403	1.43935
22.3	1.43521	2.69521	1.76726	1.65362	1.4251	1.43781
22.3	1.43495	2.70025	1.75755	1.65699	1.42118	1.43576
22.45	1.43521	2.69153	1.75222	1.64813	1.41041	1.42882
22.52	1.44201	2.69425	1.75536	1.65487	1.41725	1.4355
22.59	1.42972	2.68416	1.7447	1.64264	1.41041	1.42343
22.66	1.44043	2.69289	1.74439	1.64784	1.40832	1.42318
22.66	1.42815	2.6828	1.74501	1.6411	1.4125	1.4147
22.8	1.43155	2.68232	1.73906	1.64447	1.40858	1.41624
22.87	1.42972	2.68048	1.73342	1.63897	1.39756	1.41444
22.87	1.42632	2.68832	1.72997	1.6356	1.39781	1.40751
23.01	1.41825	2.674	1.72904	1.63473	1.38788	1.40496
23.01	1.42449	2.67359	1.73749	1.63927	1.39046	1.40571
23.16	1.42083	2.67175	1.72245	1.63194	1.38678	1.40571
23.16	1.42241	2.67312	1.72402	1.62432	1.38286	1.40186
23.23	1.4185	2.6708	1.71619	1.62404	1.38445	1.39802
23.23	1.419	2.67175	1.71304	1.62095	1.37944	1.39313
23.43	1.41667	2.6616	1.71807	1.6222	1.3716	1.38904
23.44	1.41327	2.66207	1.70898	1.62249	1.36817	1.38749
23.51	1.41535	2.66254	1.70176	1.61362	1.37209	1.38594
23.57	1.41327	2.66575	1.70146	1.61517	1.37185	1.38928
23.64	1.40986	2.65886	1.7074	1.61729	1.36842	1.38414
23.72	1.41144	2.66207	1.70146	1.60967	1.36266	1.3785
23.72	1.41327	2.66207	1.70146	1.60967	1.36083	1.38209
23.86	1.40122	2.65244	1.69108	1.60504	1.3542	1.36845
23.92	1.40986	2.65334	1.69048	1.60447	1.35556	1.37335
23.99	1.40072	2.6515	1.6886	1.60263	1.35005	1.36436
23.99	1.40072	2.64413	1.68484	1.59897	1.35005	1.36257
24.13	1.40255	2.64597	1.68484	1.59714	1.34821	1.36257
24.19	1.40255	2.64413	1.68484	1.59165	1.34454	1.36616
24.26	1.3939	2.64507	1.68168	1.58855	1.34134	1.35406
24.33	1.40072	2.64597	1.67732	1.58981	1.33903	1.35717
24.33	1.39365	2.6446	1.67009	1.59193	1.33743	1.35202
24.47	1.39573	2.63218	1.67227	1.58305	1.33583	1.34687
24.53	1.38841	2.63402	1.66287	1.58488	1.32664	1.34327
24.59	1.39207	2.63955	1.66287	1.58122	1.32481	1.34507
24.66	1.38658	2.63218	1.66098	1.57755	1.32297	1.34327
24.73	1.39474	2.62846	1.66168	1.58009	1.32019	1.34232
24.8	1.38767	2.62893	1.65822	1.57671	1.31675	1.33716
24.87	1.38658	2.63034	1.65346	1.57572	1.31378	1.33608
24.87	1.38451	2.6225	1.65317	1.57178	1.3209	1.33225
24.94	1.38426	2.62204	1.64347	1.56234	1.31331	1.33381
25.07	1.3811	2.62665	1.64405	1.5629	1.31562	1.32709
25.13	1.38268	2.62066	1.64188	1.55895	1.30987	1.32685
25.19	1.38401	2.61973	1.63942	1.56023	1.31308	1.32638
25.26	1.37877	2.61651	1.63595	1.56234	1.30413	1.32122
25.33	1.38011	2.6211	1.62785	1.55263	1.30366	1.32255
25.39	1.37719	2.61145	1.62872	1.54796	1.30436	1.31606
25.45	1.37695	2.61099	1.62467	1.54769	1.29494	1.31223
25.53	1.37877	2.6073	1.6209	1.54586	1.29494	1.30325
25.59	1.37536	2.61514	1.61367	1.54613	1.28415	1.30528
25.66	1.3717	2.60777	1.62119	1.54064	1.2915	1.31067
25.71	1.37536	2.60961	1.61743	1.53697	1.28783	1.30887
25.78	1.37536	2.61145	1.61179	1.53514	1.28599	1.30528
25.85	1.37378	2.60087	1.60831	1.53175	1.28438	1.30191
25.85	1.37122	2.605	1.60558	1.52727	1.27819	1.29762
26.04	1.3717	2.60409	1.60239	1.52415	1.27864	1.29269
26.04	1.36756	2.59027	1.59805	1.51994	1.27084	1.29043
26.11	1.36756	2.59211	1.59617	1.52544	1.269	1.29043
26.17	1.3639	2.59764	1.58489	1.51811	1.26717	1.29043
26.24	1.36025	2.59764	1.58865	1.51262	1.26533	1.28864
26.35	1.36439	2.6004	1.58546	1.50949	1.26027	1.2819
26.35	1.36207	2.58107	1.57925	1.50712	1.26349	1.27965
26.42	1.35866	2.59257	1.57577	1.50373	1.25637	1.27449
26.49	1.36049	2.58889	1.57389	1.4964	1.25453	1.27988
26.61	1.36097	2.58429	1.56505	1.48961	1.25314	1.27134
26.67	1.35635	2.58245	1.56769	1.49038	1.25225	1.27223
26.74	1.36025	2.58659	1.56233	1.48515	1.25064	1.26707
26.81	1.35659	2.58107	1.55669	1.48149	1.24697	1.27066
26.81	1.35659	2.57738	1.55293	1.47966	1.24513	1.26887
26.92	1.35317	2.57784	1.54757	1.4671	1.24351	1.2601
26.92	1.35842	2.57554	1.55293	1.47599	1.24329	1.26707
26.98	1.35135	2.57416	1.54005	1.4671	1.238	1.25651
27.11	1.35159	2.56357	1.53656	1.4582	1.23271	1.25853
27.17	1.35135	2.56495	1.53253	1.45428	1.22882	1.25291
27.24	1.34769	2.5668	1.525	1.44878	1.22882	1.25112
27.3	1.34952	2.56495	1.52688	1.44878	1.22882	1.25112
27.36	1.34562	2.56818	1.52285	1.44486	1.22676	1.25269
27.48	1.34721	2.55852	1.5207	1.43728	1.22471	1.24169
27.54	1.34538	2.55852	1.50754	1.43179	1.22471	1.24348
27.6	1.34769	2.56311	1.50996	1.4268	1.2178	1.23674
27.66	1.33855	2.55391	1.49868	1.42131	1.2178	1.24033
27.72	1.33783	2.55438	1.49976	1.42055	1.21715	1.23967
27.73	1.34014	2.55529	1.49089	1.40824	1.21391	1.23292
27.85	1.33648	2.54609	1.49089	1.4064	1.20473	1.23112
27.91	1.33831	2.54609	1.47961	1.39542	1.21207	1.22933
27.97	1.34379	2.55345	1.47961	1.39359	1.2084	1.23112
28.03	1.33123	2.54838	1.47235	1.38834	1.19943	1.22775
28.09	1.33099	2.55161	1.46457	1.37161	1.20289	1.22214
28.2	1.33099	2.54609	1.45893	1.36978	1.19922	1.21675
28.26	1.32757	2.54654	1.45355	1.36636	1.19208	1.22415
28.33	1.32781	2.53779	1.45005	1.36294	1.19597	1.21898
28.39	1.32917	2.54056	1.44577	1.35147	1.19738	1.20956
28.45	1.32757	2.53918	1.44227	1.34988	1.19208	1.21157
28.51	1.33123	2.54102	1.43851	1.34255	1.19208	1.21157
28.57	1.32551	2.53136	1.42697	1.33499	1.18453	1.20596
28.68	1.32209	2.53365	1.4291	1.33522	1.18106	1.20618
28.74	1.32209	2.52629	1.4291	1.3224	1.1829	1.20438
28.74	1.32185	2.51663	1.41381	1.3185	1.17351	1.20237
28.86	1.31796	2.51802	1.41168	1.31644	1.17697	1.19497
28.91	1.32368	2.51479	1.40817	1.30935	1.17534	1.20057
28.98	1.31955	2.51758	1.40579	1.30705	1.17492	1.19475
29.04	1.31637	2.51479	1.40065	1.30202	1.168	1.18979
29.09	1.3159	2.5139	1.39639	1.29973	1.16575	1.19116
29.2	1.31407	2.50653	1.39639	1.29241	1.16942	1.18757
29.2	1.31271	2.50743	1.38937	1.28737	1.17167	1.18799
29.32	1.30929	2.50419	1.38397	1.28211	1.16269	1.1864
29.32	1.31613	2.5033	1.37596	1.27982	1.16412	1.18059
29.44	1.31088	2.4927	1.37621	1.26723	1.15331	1.179
29.49	1.31112	2.49314	1.37833	1.26562	1.16086	1.17742
29.56	1.30699	2.48857	1.3722	1.26151	1.1531	1.177
29.67	1.30905	2.48165	1.36681	1.25624	1.1478	1.17541
29.73	1.31088	2.47797	1.37057	1.2599	1.14963	1.17721
29.78	1.30197	2.4821	1.35953	1.24731	1.148	1.16843
29.84	1.31135	2.48254	1.35789	1.24753	1.15004	1.17403
29.9	1.30014	2.47473	1.35953	1.24731	1.14984	1.17023
29.96	1.29649	2.46921	1.34449	1.23632	1.14249	1.16663
30.01	1.30038	2.46596	1.34096	1.23104	1.14086	1.16144
30.07	1.29626	2.45404	1.34049	1.22877	1.1331	1.15923
30.18	1.29968	2.45912	1.34025	1.22123	1.13657	1.16082
30.24	1.29968	2.45176	1.33837	1.2194	1.13107	1.15903
30.3	1.29808	2.44299	1.33485	1.22145	1.12759	1.15744
30.34	1.29397	2.44396	1.33061	1.21186	1.13086	1.15163
30.46	1.29397	2.4274	1.32121	1.20088	1.12169	1.14624
30.52	1.2926	2.43011	1.32545	1.2068	1.12759	1.14665
30.57	1.29077	2.43747	1.32169	1.20497	1.12209	1.14665
30.63	1.28917	2.42501	1.31628	1.19969	1.12229	1.14686
30.69	1.28529	2.42458	1.31605	1.2013	1.12209	1.14845
30.74	1.28894	2.41538	1.31605	1.2013	1.11841	1.13946
30.8	1.28711	2.41538	1.31793	1.19947	1.12025	1.14126
30.9	1.28529	2.39881	1.31417	1.19581	1.1129	1.13946
30.96	1.28323	2.40574	1.31017	1.18827	1.11454	1.13387
31.02	1.28894	2.40617	1.31417	1.18849	1.10923	1.14126
31.07	1.27775	2.4039	1.31205	1.1901	1.11087	1.13387
31.18	1.27797	2.39329	1.30476	1.18482	1.10923	1.12868
31.23	1.28369	2.38635	1.30688	1.1887	1.10759	1.13248
31.3	1.27775	2.38918	1.30077	1.18278	1.1072	1.12848
31.35	1.27637	2.37898	1.29936	1.17771	1.10208	1.13068
31.46	1.27249	2.37488	1.29912	1.172	1.09637	1.12329
31.5	1.27089	2.37162	1.2956	1.17404	1.09841	1.12169
31.56	1.27272	2.3753	1.29936	1.18137	1.09657	1.11989
31.62	1.27249	2.36935	1.29348	1.17017	1.09454	1.11969
31.73	1.26906	2.35873	1.2956	1.16855	1.09473	1.1181
31.78	1.27249	2.35647	1.2916	1.17017	1.0927	1.1179
31.78	1.2654	2.35504	1.29183	1.17038	1.08739	1.1127
31.89	1.26518	2.3491	1.28596	1.16468	1.08719	1.10891
31.95	1.26495	2.34316	1.28386	1.1663	1.08149	1.10692
32.05	1.26563	2.34441	1.28642	1.16326	1.08207	1.1111
32.1	1.26152	2.33621	1.2822	1.16102	1.07985	1.10352
32.15	1.26335	2.33069	1.2822	1.16285	1.08352	1.10532
32.26	1.25969	2.32885	1.2822	1.16102	1.0725	1.09992
32.32	1.25809	2.32374	1.28431	1.15939	1.07637	1.10192
32.37	1.25626	2.32374	1.28055	1.15939	1.07453	1.10192
32.42	1.2526	2.3219	1.27491	1.15756	1.07269	1.09652
32.53	1.25421	2.3178	1.28408	1.16102	1.0725	1.10172
32.58	1.24711	2.30717	1.27303	1.15207	1.06902	1.09473
32.63	1.2485	2.30083	1.27446	1.15166	1.07047	1.09434
32.68	1.24894	2.2998	1.27303	1.15573	1.07269	1.09652
32.79	1.24368	2.29101	1.2695	1.14861	1.05819	1.08953
32.84	1.24324	2.28651	1.26904	1.15003	1.05781	1.08734
32.89	1.24917	2.2818	1.27138	1.1541	1.06002	1.08593
32.95	1.24163	2.28876	1.26739	1.14657	1.058	1.08754
33.05	1.24324	2.28099	1.27092	1.1482	1.05965	1.08914
33.1	1.24141	2.27546	1.26528	1.1427	1.05414	1.08195
33.15	1.24002	2.27075	1.26197	1.14311	1.05451	1.07874
33.25	1.23775	2.27178	1.26528	1.14637	1.05046	1.08015
33.31	1.23249	2.28139	1.26175	1.14108	1.05432	1.07675
33.36	1.23249	2.27034	1.26175	1.14291	1.04881	1.07495
33.41	1.23475	2.27115	1.26596	1.14881	1.04735	1.07534
33.51	1.227	2.27587	1.25611	1.13924	1.04698	1.07136
33.56	1.23614	2.26298	1.25799	1.14291	1.04514	1.06776
33.62	1.23044	2.25889	1.25964	1.13904	1.03944	1.06218
33.72	1.22539	2.26154	1.25633	1.13945	1.04165	1.06975
33.72	1.22312	2.25337	1.25964	1.13721	1.03944	1.06578
33.81	1.22378	2.25273	1.25655	1.13782	1.04184	1.06635
33.92	1.22151	2.25745	1.25235	1.13192	1.03412	1.06417
33.97	1.22173	2.25601	1.25069	1.13578	1.03247	1.06076
34.02	1.21603	2.24641	1.25235	1.13558	1.03412	1.06057
34.07	1.21786	2.2372	1.2467	1.13009	1.03045	1.05698
34.12	1.21829	2.24352	1.24903	1.13599	1.03265	1.05376
34.22	1.22378	2.23616	1.25467	1.13415	1.02714	1.06095
34.28	1.21259	2.24128	1.25445	1.13578	1.02695	1.05357
34.37	1.21442	2.23576	1.24693	1.13395	1.02328	1.05177
34.42	1.20914	2.22695	1.23962	1.12499	1.0253	1.05196
34.52	1.2128	2.22879	1.24339	1.12682	1.02163	1.04836
34.53	1.21259	2.22839	1.24505	1.13029	1.02328	1.04997
34.63	1.20871	2.22063	1.24482	1.12825	1.01759	1.04439
34.68	1.20183	2.21774	1.24527	1.12499	1.01979	1.04117
34.72	1.2085	2.22391	1.23896	1.12439	1.01373	1.04241
34.83	1.20183	2.21589	1.24151	1.12133	1.0106	1.03578
34.93	1.19451	2.21774	1.24151	1.12499	1.0106	1.03757
34.93	1.20183	2.21221	1.23962	1.12316	1.00876	1.04117
35.02	1.19838	2.20523	1.23796	1.1197	1.00894	1.03596
35.07	1.19634	2.19932	1.23774	1.12316	1.00876	1.04297
35.17	1.19451	2.19932	1.23586	1.12316	1.00325	1.03398
35.22	1.19472	2.19787	1.23232	1.1197	1.00527	1.03596
35.32	1.19613	2.1934	1.23188	1.12113	0.999398	1.0302
35.37	1.19655	2.18497	1.23044	1.1142	0.997916	1.03056
35.41	1.19451	2.19379	1.23022	1.1195	0.995901	1.03398
35.52	1.19106	2.18681	1.23608	1.1197	0.994241	1.03056
35.56	1.19247	2.18235	1.22812	1.1138	1.00307	1.0266
35.6	1.19268	2.1809	1.23022	1.11583	0.997738	1.02499
35.7	1.18945	2.1743	1.22689	1.11806	0.990742	1.02355
35.75	1.19311	2.16693	1.23442	1.1144	0.99258	1.02175
35.8	1.18332	2.1713	1.23	1.1138	0.988375	1.01941
35.9	1.18171	2.16432	1.22646	1.10667	0.990388	1.02139
35.95	1.18375	2.16102	1.22291	1.10137	0.986889	1.01438
35.99	1.18558	2.15733	1.22668	1.11237	0.986889	1.01618
36.04	1.18353	2.14774	1.2227	1.10667	0.984876	1.0124
36.14	1.17622	2.15879	1.22646	1.1085	0.983039	1.016
36.23	1.17826	2.14628	1.22856	1.1087	0.981376	1.01438
36.28	1.17826	2.14444	1.22103	1.1087	0.979538	1.00898
36.38	1.17847	2.13745	1.22125	1.10523	0.977875	1.00736
36.43	1.17277	2.13154	1.21915	1.10503	0.9777	1.00898
36.47	1.17073	2.133	1.2227	1.10484	0.975689	1.0124
36.57	1.16911	2.12602	1.21727	1.1032	0.975863	1.00539
36.61	1.17277	2.11865	1.22103	1.10687	0.975863	1.00718
36.7	1.16728	2.1168	1.21915	1.10137	0.972187	1.00718
36.8	1.17136	2.10834	1.22147	1.10726	0.974372	1.00934
36.8	1.16749	2.10244	1.20996	1.1034	0.974199	1.00197
36.89	1.17115	2.10244	1.21937	1.1034	0.970522	1.00377
36.95	1.16383	2.0877	1.21749	1.1034	0.970522	1.00377
37.04	1.162	2.0877	1.2156	1.10157	0.966846	0.998369
37.08	1.15854	2.08623	1.21394	1.0981	0.96518	0.998547
37.13	1.16037	2.07701	1.20829	1.09443	0.96518	0.994949
37.23	1.1622	2.07333	1.21017	1.0981	0.961503	0.996748
37.31	1.162	2.06927	1.20996	1.09423	0.966846	0.994771
37.36	1.15488	2.0678	1.21582	1.09993	0.961503	0.996748
37.4	1.15488	2.06043	1.21206	1.09993	0.952311	0.994949
37.5	1.15102	2.05269	1.20808	1.0979	0.961332	0.992972
37.55	1.15468	2.049	1.20808	1.09423	0.957656	0.987576
37.6	1.14919	2.04163	1.20808	1.09607	0.953979	0.985777
37.69	1.14777	2.03868	1.20663	1.08912	0.950642	0.987928
37.78	1.14898	2.0339	1.20786	1.09404	0.951972	0.989198
37.83	1.14756	2.03278	1.21017	1.0926	0.954149	0.987752
37.91	1.14919	2.02689	1.20996	1.09423	0.950303	0.983978
37.96	1.14756	2.02357	1.20641	1.08893	0.948634	0.982354
38	1.1437	2.01399	1.2062	1.09057	0.944789	0.983978
38.1	1.13801	2.01364	1.2041	1.09404	0.94462	0.983803
38.14	1.14004	1.99925	1.20243	1.08874	0.946627	0.987576
38.24	1.13841	2.00145	1.20453	1.08893	0.943119	0.978756
38.28	1.14004	1.99925	1.19867	1.09057	0.941113	0.978582
38.37	1.13109	1.99224	1.20453	1.09076	0.937603	0.980555
38.42	1.13821	1.99004	1.2062	1.09057	0.937436	0.982179
38.5	1.13272	1.98451	1.19867	1.0869	0.937436	0.976783
38.54	1.13292	1.98302	1.19888	1.08893	0.939442	0.980555
38.64	1.13658	1.98118	1.20076	1.08893	0.933927	0.980555
38.69	1.13475	1.97012	1.19512	1.0816	0.935765	0.980555
38.73	1.12763	1.97047	1.19721	1.08179	0.939609	0.978931
38.82	1.12946	1.96863	1.20286	1.08729	0.932254	0.978931
38.91	1.12763	1.95573	1.1991	1.08729	0.932254	0.971733
38.92	1.12417	1.95423	1.19743	1.08748	0.932421	0.977305
39.01	1.12357	1.95319	1.19867	1.08507	0.931922	0.974984
39.08	1.12194	1.94801	1.197	1.08893	0.932088	0.96976
39.13	1.12011	1.94432	1.197	1.0816	0.926573	0.971559
39.22	1.11828	1.93511	1.19135	1.08343	0.924734	0.96976
39.27	1.11482	1.92808	1.19345	1.07812	0.926738	0.966334
39.36	1.12194	1.92773	1.19512	1.08526	0.922896	0.96976
39.4	1.11076	1.91818	1.19867	1.08507	0.919055	0.971386
39.49	1.11645	1.91299	1.18759	1.07976	0.921058	0.96976
39.53	1.10913	1.91483	1.19324	1.07793	0.922896	0.96976
39.62	1.11402	1.91197	1.18884	1.08102	0.92424	0.967443
39.7	1.10913	1.9093	1.19324	1.07976	0.921058	0.967961
39.75	1.11076	1.90344	1.19114	1.08324	0.917217	0.964191
39.79	1.10913	1.89825	1.18759	1.07976	0.911865	0.966162
39.88	1.10913	1.88719	1.19324	1.07976	0.917381	0.96976
39.92	1.10547	1.89088	1.19324	1.07976	0.921058	0.962563
40.01	1.10933	1.88384	1.18592	1.07446	0.913867	0.964535
40.06	1.10547	1.87797	1.18571	1.07426	0.913704	0.958965
40.15	1.10181	1.87797	1.18571	1.0761	0.911865	0.958965
40.18	1.09815	1.86507	1.18947	1.07243	0.915542	0.960764
40.26	1.09815	1.86139	1.18571	1.07243	0.908188	0.960764
40.32	1.09651	1.86541	1.1878	1.07079	0.910189	0.962735
40.4	1.09266	1.8577	1.18006	1.07243	0.90635	0.960764
40.49	1.09651	1.85988	1.18404	1.07629	0.906512	0.962735
40.53	1.09429	1.85184	1.18926	1.07224	0.908027	0.960593
40.62	1.09285	1.84513	1.18215	1.07446	0.904673	0.960936
40.67	1.09285	1.84329	1.18592	1.07629	0.910189	0.962735
40.75	1.08919	1.83776	1.18592	1.07262	0.90835	0.957336
40.83	1.08514	1.83526	1.18361	1.07407	0.902512	0.958794
40.87	1.08533	1.84112	1.18383	1.07426	0.90635	0.958965
40.96	1.0837	1.8267	1.18215	1.07262	0.902834	0.960936
41	1.08129	1.82756	1.17776	1.07205	0.895	0.958623
41.09	1.08167	1.83006	1.18194	1.0706	0.90635	0.958965
41.13	1.08167	1.8319	1.17818	1.07243	0.898996	0.957166
41.21	1.08148	1.8242	1.1855	1.06857	0.900674	0.960593
41.25	1.07801	1.819	1.18383	1.07243	0.900835	0.958965
41.34	1.08167	1.82269	1.18194	1.07426	0.897158	0.957166
41.42	1.07435	1.819	1.18006	1.0706	0.897158	0.953567
41.46	1.07454	1.81195	1.18592	1.07262	0.897318	0.953737
41.55	1.07435	1.80978	1.1763	1.0651	0.889804	0.951768
41.59	1.07069	1.81163	1.18006	1.0706	0.891643	0.955367
41.68	1.07252	1.80241	1.1763	1.06876	0.893481	0.951768
41.76	1.06501	1.80025	1.17609	1.06857	0.889645	0.953397
41.8	1.07012	1.80145	1.17943	1.06819	0.891166	0.956654
41.89	1.0705	1.80578	1.17609	1.06308	0.891484	0.9498
41.93	1.06905	1.80089	1.17651	1.06896	0.886285	0.950138
41.97	1.0652	1.79688	1.17253	1.0651	0.893481	0.949969
42.09	1.06337	1.79873	1.17818	1.06693	0.889804	0.951768
42.13	1.06337	1.7932	1.18194	1.0651	0.887966	0.951768
42.21	1.06173	1.79167	1.17839	1.06896	0.888124	0.955537
42.3	1.06337	1.79136	1.17442	1.06693	0.886127	0.949969
42.34	1.06154	1.78951	1.1763	1.06876	0.887966	0.955367
42.39	1.05403	1.78551	1.17232	1.06124	0.885969	0.953397
42.47	1.05788	1.78583	1.1763	1.06693	0.886127	0.953567
42.54	1.0599	1.78061	1.17462	1.06345	0.888124	0.951938
42.63	1.05605	1.7803	1.1763	1.07243	0.887966	0.958965
42.67	1.0599	1.78061	1.18027	1.06712	0.880769	0.953737
42.75	1.0546	1.77909	1.1786	1.06915	0.880926	0.955707
42.79	1.05075	1.76771	1.17651	1.06712	0.882608	0.955537
42.87	1.05441	1.77693	1.17839	1.06712	0.886285	0.957336
42.92	1.04727	1.76803	1.17295	1.06731	0.880926	0.957507
43	1.04892	1.77324	1.17274	1.06345	0.882608	0.955537
43.08	1.04342	1.76956	1.16898	1.06712	0.87893	0.955537
43.11	1.04727	1.76987	1.17483	1.06915	0.877248	0.955707
43.2	1.0469	1.7674	1.17253	1.06693	0.875097	0.957166
43.28	1.04892	1.7714	1.17462	1.07079	0.87893	0.957336
43.32	1.04526	1.76956	1.17651	1.06529	0.875253	0.955537
43.4	1.04488	1.76524	1.17421	1.06857	0.880455	0.958794
43.48	1.04361	1.7625	1.17107	1.06181	0.87357	0.952108
43.53	1.03995	1.7625	1.17295	1.06731	0.87357	0.957507
43.61	1.03995	1.75512	1.17295	1.06915	0.875409	0.953908
43.65	1.03592	1.74712	1.17065	1.06876	0.873258	0.955367
43.72	1.03629	1.75512	1.17107	1.06915	0.871731	0.957507
43.8	1.03976	1.75481	1.17086	1.06529	0.877091	0.957336
43.85	1.03995	1.75328	1.17483	1.06548	0.87357	0.959307
43.92	1.03629	1.75512	1.17107	1.06731	0.87357	0.957507
44.04	1.03775	1.75081	1.1763	1.07243	0.873258	0.957166
44.08	1.03573	1.75418	1.17044	1.07407	0.873102	0.956995
44.12	1.03427	1.75112	1.17086	1.06529	0.873414	0.951938
44.21	1.02878	1.75297	1.17651	1.07079	0.869736	0.959136
44.28	1.03226	1.74528	1.17065	1.06693	0.869581	0.957166
44.32	1.02878	1.74928	1.17274	1.06712	0.871575	0.953737
44.44	1.02878	1.74375	1.17839	1.07629	0.871575	0.955537
44.48	1.02896	1.74959	1.17483	1.07098	0.875409	0.955707
44.56	1.02146	1.74559	1.16898	1.06529	0.869736	0.953737
44.6	1.01963	1.74559	1.17274	1.06896	0.869736	0.955537
44.64	1.0178	1.74375	1.17462	1.07079	0.866059	0.955537
44.76	1.02311	1.73975	1.18194	1.06876	0.873258	0.957166
44.8	1.01981	1.74037	1.17483	1.06731	0.87357	0.953908
44.87	1.02274	1.74466	1.18152	1.07022	0.871109	0.956825
44.95	1.01597	1.74559	1.17462	1.07262	0.867898	0.953737
45.02	1.0178	1.73638	1.17651	1.07262	0.867898	0.957336
45.07	1.0178	1.74375	1.17651	1.07079	0.866059	0.955537
45.15	1.01633	1.74253	1.17881	1.073	0.870047	0.955878
45.18	1.01231	1.74191	1.18027	1.07446	0.871575	0.957336
45.26	1.01029	1.74344	1.17818	1.07793	0.867743	0.958965
45.34	1.01231	1.73269	1.17839	1.07262	0.860542	0.950138
45.39	1.01542	1.74097	1.1834	1.07755	0.872947	0.955026
45.45	1.01414	1.73822	1.17651	1.07079	0.866059	0.953737
45.53	1.00864	1.729	1.18027	1.07079	0.869736	0.951938
45.6	1.00882	1.73115	1.18613	1.07648	0.868052	0.955707
45.69	1.01231	1.73822	1.1878	1.08362	0.871575	0.959136
45.73	1.00498	1.73085	1.17839	1.08179	0.867898	0.953737
45.8	1.00699	1.73669	1.18613	1.08015	0.869891	0.957507
45.88	1.00864	1.73453	1.18592	1.07996	0.869736	0.955537
45.92	1.0015	1.73115	1.18048	1.08382	0.869891	0.955707
45.99	1.00516	1.73484	1.19366	1.08565	0.875409	0.962907
46.07	1.00315	1.73453	1.19721	1.08362	0.873414	0.960936
46.14	1.0015	1.73484	1.18801	1.08198	0.869891	0.955707
46.22	0.997839	1.733	1.19366	1.08198	0.87357	0.955707
46.26	0.999491	1.73822	1.19721	1.08546	0.871575	0.960936
46.34	1.00315	1.72532	1.19533	1.08546	0.871575	0.957336
46.41	1.00132	1.729	1.1991	1.08729	0.873414	0.962735
46.45	1.00114	1.73238	1.20076	1.09076	0.873258	0.957166
46.53	0.999313	1.73422	1.20265	1.09443	0.875097	0.958965
46.6	1.0015	1.72931	1.20308	1.08932	0.87357	0.966506
46.67	0.997483	1.73422	1.20641	1.0926	0.867743	0.962563
46.75	1.00096	1.73023	1.20996	1.09057	0.876779	0.964191
46.79	0.996363	1.73731	1.21481	1.09521	0.875721	0.968652
46.87	1.00369	1.73362	1.20727	1.09521	0.879401	0.965051
46.94	1.00315	1.73822	1.21416	1.09462	0.880769	0.966334
46.98	0.999313	1.74528	1.22335	1.09993	0.884289	0.967961
47.06	1.00114	1.73791	1.21959	1.09993	0.878773	0.967961
47.14	0.994177	1.74222	1.21625	1.10399	0.882765	0.962907
47.2	0.997661	1.74744	1.22545	1.10196	0.886285	0.969933
47.27	0.996008	1.7459	1.22567	1.10399	0.882765	0.968306
47.35	0.999313	1.74897	1.23088	1.10726	0.884289	0.96976
47.39	0.999669	1.74959	1.23885	1.11316	0.8938	0.971906
47.47	0.999491	1.74744	1.23674	1.10746	0.889963	0.973532
47.54	1.00132	1.75481	1.23486	1.11479	0.89364	0.971733
47.58	0.999669	1.75697	1.24638	1.11316	0.888282	0.975505
47.65	1.0015	1.75881	1.24638	1.11316	0.895639	0.977305
47.7	1.00132	1.76218	1.24616	1.11479	0.895479	0.975332
47.8	1.00516	1.76618	1.25203	1.12416	0.891961	0.977305
47.87	0.999848	1.7665	1.25978	1.12436	0.901317	0.97748
47.94	0.999848	1.76465	1.26355	1.12987	0.899477	0.98288
48.02	1.00498	1.76403	1.26686	1.12579	0.90835	0.978931
48.06	1.00132	1.76956	1.26875	1.1313	0.904673	0.98253
48.13	1.00681	1.77693	1.27627	1.13863	0.904673	0.987928
48.21	1.01065	1.78278	1.27839	1.137	0.910351	0.986304
48.24	1.00717	1.78125	1.28615	1.1372	0.906835	0.98828
48.31	1.00717	1.78494	1.28991	1.1427	0.912353	0.991881
48.42	1.00516	1.79015	1.29533	1.14433	0.910351	0.991704
48.46	1.01084	1.796	1.29933	1.14454	0.917872	0.991881
48.53	1.00699	1.79384	1.30098	1.14617	0.915869	0.991704
48.61	1.01084	1.79969	1.31063	1.15554	0.92339	0.995481
48.68	1.01267	1.80707	1.31627	1.16105	0.930748	1.00088
48.72	1.01084	1.81075	1.32569	1.15554	0.932587	1.00088
48.79	1.01798	1.81965	1.32734	1.16267	0.937938	1.0007
48.83	1.01249	1.82334	1.33298	1.16817	0.936099	1.0043
48.93	1.01633	1.83472	1.33887	1.16655	0.939945	1.00448
49	1.01432	1.82887	1.35181	1.17184	0.941616	1.0097
49.07	1.01633	1.83472	1.35394	1.17389	0.943623	1.01168
49.15	1.02384	1.84796	1.36736	1.18327	0.949311	1.01546
49.19	1.02548	1.84579	1.37465	1.17939	0.952821	1.01348
49.26	1.0275	1.85718	1.38243	1.18877	0.95851	1.02447
49.33	1.02567	1.86825	1.3862	1.19427	0.962189	1.01906
49.41	1.02915	1.86976	1.39725	1.19223	0.969375	1.02428
49.47	1.02768	1.88149	1.40905	1.20183	0.975242	1.03185
49.5	1.03135	1.88703	1.4147	1.2055	0.973402	1.03005
49.58	1.02933	1.89776	1.42763	1.20895	0.982427	1.03527
49.65	1.03483	1.90698	1.44082	1.21262	0.984266	1.04247
49.73	1.03299	1.91804	1.45023	1.22913	0.989786	1.03887
49.8	1.0361	1.9207	1.4551	1.23031	0.996611	1.04371
49.87	1.03995	1.93395	1.46666	1.22869	0.998628	1.0439
49.94	1.04215	1.94202	1.48225	1.24197	1.01186	1.05687
49.98	1.04197	1.95274	1.4914	1.24175	1.01352	1.05309
50.04	1.05093	1.96345	1.50431	1.2507	1.0207	1.0565
50.11	1.0515	1.97926	1.51831	1.2532	1.0286	1.05886
50.18	1.05497	1.98075	1.5331	1.26215	1.02658	1.06768
50.26	1.05314	1.99366	1.54817	1.26766	1.03578	1.07128
50.33	1.06028	2.00437	1.56296	1.27843	1.04663	1.07289
50.4	1.05864	2.02317	1.58207	1.28417	1.0505	1.07668
50.47	1.06211	2.04125	1.59497	1.29127	1.05767	1.08549
50.55	1.06577	2.04493	1.60815	1.30045	1.06503	1.08549
50.61	1.06577	2.06153	1.61945	1.30045	1.07422	1.09089
50.64	1.07512	2.08034	1.63857	1.31719	1.08545	1.10009
50.71	1.07531	2.09731	1.65017	1.31926	1.08933	1.10208
50.79	1.08428	2.11354	1.66683	1.3282	1.10017	1.10909
50.89	1.08061	2.13751	1.68754	1.34287	1.10753	1.11629
50.93	1.08813	2.1545	1.70857	1.35229	1.11877	1.12009
51	1.08794	2.1744	1.7271	1.36672	1.13513	1.12709
51.04	1.08997	2.19508	1.73682	1.37063	1.13901	1.12729
51.11	1.10115	2.21761	1.75786	1.38556	1.14841	1.1383
51.18	1.10076	2.22788	1.77795	1.3924	1.16088	1.1451
51.27	1.10789	2.24777	1.79646	1.39949	1.16803	1.14849
51.34	1.11155	2.26805	1.82847	1.41967	1.18459	1.16109
51.42	1.11155	2.29755	1.84354	1.427	1.20114	1.16469
51.45	1.11908	2.3201	1.87212	1.4346	1.21424	1.17571
51.52	1.12111	2.34265	1.88564	1.44219	1.22181	1.18492
51.59	1.13413	2.36889	1.91047	1.4608	1.23123	1.19053
51.66	1.1321	2.39983	1.9365	1.47339	1.25125	1.19392
51.73	1.1376	2.43303	1.96664	1.4899	1.26597	1.20833
51.79	1.14472	2.46948	1.99266	1.50798	1.27863	1.21532
51.87	1.15042	2.49759	2.01373	1.51926	1.2991	1.22454
51.93	1.15388	2.5285	2.04728	1.53917	1.3099	1.23152
52	1.16162	2.55523	2.07627	1.55256	1.32693	1.24457
52.07	1.1612	2.59305	2.10378	1.56852	1.34118	1.25313
52.11	1.17219	2.61702	2.1358	1.59237	1.36142	1.26753
52.18	1.1779	2.65807	2.16255	1.60916	1.38006	1.27496
52.25	1.18868	2.69264	2.20737	1.62539	1.40005	1.28193
52.32	1.19072	2.73001	2.23978	1.65504	1.42238	1.30377
52.38	1.19945	2.77329	2.271	1.66728	1.44395	1.31411
52.49	1.21022	2.80783	2.30825	1.69633	1.46944	1.32647
52.52	1.21637	2.8536	2.34716	1.71559	1.48126	1.33799
52.59	1.22348	2.90104	2.39383	1.73546	1.50676	1.34855
52.66	1.23102	2.94767	2.42439	1.76329	1.52911	1.35779
52.72	1.23974	2.99825	2.46872	1.78834	1.55799	1.37351
52.79	1.24729	3.03199	2.50495	1.80334	1.58402	1.38996
52.86	1.25461	3.08362	2.5558	1.83819	1.60978	1.40436
52.94	1.26056	3.12347	2.60193	1.86821	1.63428	1.42108
52.99	1.27453	3.17712	2.65515	1.89839	1.66836	1.44732
53.06	1.28346	3.22448	2.69421	1.92373	1.69748	1.45426
53.13	1.28941	3.28281	2.75167	1.96477	1.7312	1.47638
53.17	1.29674	3.3326	2.80253	1.99596	1.75512	1.49619
53.27	1.30932	3.38917	2.8604	2.02312	1.78792	1.50672
53.34	1.32421	3.4451	2.90988	2.06017	1.82135	1.5304
53.4	1.33154	3.50965	2.96638	2.09503	1.86367	1.5502
53.44	1.34253	3.57605	3.02665	2.13172	1.89862	1.57361
53.54	1.35352	3.62769	3.08692	2.17941	1.94278	1.59701
53.6	1.36402	3.69645	3.14795	2.21165	1.97703	1.61624
53.67	1.37916	3.76416	3.21311	2.26197	2.01637	1.64563
53.74	1.38648	3.82871	3.28845	2.30416	2.06236	1.67083
53.8	1.39955	3.89396	3.34932	2.34861	2.10505	1.69454
53.88	1.41554	3.96817	3.41968	2.39546	2.14844	1.72094
53.94	1.42495	4.03343	3.49563	2.44909	2.20034	1.74645
54.01	1.44484	4.11568	3.56656	2.49451	2.24593	1.77854
54.08	1.45608	4.1865	3.64253	2.55366	2.29417	1.80767
54.13	1.46707	4.27318	3.71787	2.60135	2.34568	1.83648
54.2	1.48356	4.33958	3.79321	2.65639	2.40823	1.86889
54.27	1.50004	4.42626	3.87608	2.7151	2.45423	1.90129
54.34	1.51259	4.52135	3.96766	2.77147	2.52185	1.92976
54.41	1.53145	4.61151	4.04819	2.84035	2.57059	1.97186
54.47	1.54427	4.70374	4.13861	2.90273	2.64235	2.00968
54.54	1.55682	4.80064	4.22451	2.96276	2.69707	2.04713
54.58	1.58274	4.90111	4.31945	3.04218	2.7638	2.09072
54.64	1.59683	4.99893	4.41395	3.10713	2.83087	2.12597
54.74	1.62092	5.10864	4.51267	3.1829	2.89945	2.17136
54.8	1.63037	5.22022	4.61708	3.2587	2.96621	2.21317
54.87	1.64686	5.32537	4.71127	3.33392	3.04165	2.25099
54.94	1.6722	5.43876	4.80837	3.40488	3.10734	2.2974
54.97	1.68839	5.55396	4.91673	3.49231	3.1822	2.34019
55.04	1.71524	5.67364	5.03169	3.56991	3.26197	2.39154
55.14	1.73448	5.80762	5.13043	3.6507	3.33547	2.43963
55.2	1.75279	5.93303	5.23967	3.7461	3.41826	2.48825
55.24	1.7766	6.06028	5.33573	3.82865	3.50104	2.53866
55.33	1.79794	6.2093	5.46373	3.92265	3.58991	2.60255
55.39	1.81873	6.34799	5.59187	4.01394	3.67214	2.65929
55.46	1.84653	6.49669	5.71155	4.1064	3.7556	2.70479
55.53	1.86818	6.65045	5.82353	4.19922	3.84508	2.76192
55.6	1.90298	6.80537	5.94972	4.29829	3.94442	2.82493
55.66	1.92828	6.98302	6.07859	4.40024	4.02649	2.88564
55.73	1.95025	7.13422	6.20852	4.49928	4.12031	2.94504
55.79	1.98321	7.31677	6.33469	4.602	4.21596	3.00264
55.85	2.01506	7.49462	6.44998	4.70639	4.30946	3.07035
55.95	2.03266	7.64684	6.58137	4.79826	4.40174	3.14126
55.98	2.08064	7.83447	6.71062	4.90185	4.50003	3.20483
56.05	2.10149	8.02567	6.83315	5.00924	4.59692	3.2733
56.15	2.14253	8.20002	6.96552	5.12291	4.69788	3.33927
56.18	2.17588	8.38038	7.08542	5.21555	4.79071	3.40649
56.24	2.21068	8.55927	7.20973	5.31462	4.88822	3.4821
56.35	2.24691	8.73845	7.34591	5.41088	4.96828	3.55529
56.41	2.28944	8.92997	7.46587	5.50541	5.07771	3.62794
56.47	2.32832	9.11787	7.58211	5.60914	5.14854	3.70242
56.53	2.37552	9.31542	7.7126	5.7072	5.25065	3.77198
56.6	2.41808	9.51262	7.82135	5.79996	5.33623	3.84829
56.67	2.45655	9.70999	7.93438	5.90088	5.43559	3.91852
56.73	2.5115	9.89998	8.04929	5.99446	5.51656	3.99595
56.8	2.55959	10.0899	8.16377	6.07444	5.60036	4.06691
56.86	2.61409	10.28	8.24896	6.16326	5.684	4.13641
56.93	2.65853	10.4737	8.33334	6.23594	5.76047	4.20739
57	2.71851	10.6544	8.44111	6.32657	5.83857	4.28228
57.05	2.77663	10.8314	8.52812	6.39332	5.91848	4.34633
57.11	2.83524	11.0066	8.62794	6.4777	5.99759	4.41655
57.18	2.89488	11.1895	8.70073	6.53874	6.05862	4.48296
57.24	2.95482	11.3591	8.76888	6.61647	6.1385	4.54519
57.31	3.02098	11.5244	8.86397	6.68812	6.19775	4.61475
57.38	3.09038	11.6929	8.94218	6.74675	6.26915	4.66945
57.47	3.16055	11.8592	9.01349	6.80301	6.32364	4.73872
57.54	3.2376	12.0078	9.09529	6.8709	6.38647	4.79019
57.58	3.30772	12.1861	9.14701	6.91986	6.45914	4.85486
57.66	3.38531	12.3164	9.22286	6.97794	6.51572	4.90895
57.72	3.46836	12.4625	9.26784	7.01222	6.55001	4.96206
57.79	3.54778	12.6234	9.32603	7.06486	6.60272	5.01699
57.85	3.63757	12.7526	9.38633	7.10892	6.65058	5.06202
57.95	3.72187	12.8781	9.42214	7.14379	6.68923	5.11066
57.98	3.81601	13.0206	9.45775	7.18362	6.72725	5.15121
58.05	3.91289	13.1409	9.48282	7.19996	6.75493	5.19708
58.11	4.00041	13.2545	9.51259	7.21354	6.77207	5.23136
58.19	4.11037	13.3597	9.52955	7.24841	6.81624	5.27099
58.24	4.20857	13.468	9.52973	7.25263	6.82239	5.29887
58.33	4.31117	13.5529	9.56553	7.26547	6.84815	5.32228
58.39	4.43027	13.6304	9.55988	7.25446	6.8592	5.3601
58.45	4.54468	13.6974	9.57289	7.26677	6.87147	5.38628
58.52	4.66279	13.7644	9.55952	7.26623	6.86901	5.39625
58.59	4.77374	13.8155	9.5597	7.25759	6.88251	5.4151
58.65	4.90202	13.8542	9.55216	7.25025	6.87883	5.42591
58.71	5.03579	13.9022	9.53332	7.23373	6.87147	5.42952
58.77	5.15583	13.949	9.5124	7.22033	6.86717	5.43589
58.86	5.28313	13.9636	9.49224	7.20179	6.83773	5.43658
58.93	5.42526	13.96	9.46905	7.17444	6.83955	5.4413
58.99	5.56906	13.9908	9.44098	7.14379	6.82913	5.42952
59.06	5.70569	13.9859	9.41628	7.12671	6.79905	5.42148
59.12	5.84682	14.0062	9.37858	7.10468	6.78984	5.41968
59.18	5.99971	13.9982	9.35995	7.07037	6.75734	5.42051
59.22	6.1628	13.9852	9.31284	7.03733	6.72789	5.39529
59.33	6.33139	13.9631	9.27892	7.01347	6.72052	5.37908
59.4	6.48349	13.9409	9.24877	6.97859	6.6966	5.36466
59.43	6.64411	13.925	9.19388	6.95047	6.66281	5.34941
59.52	6.81335	13.8948	9.16397	6.90334	6.63769	5.32503
59.59	6.99902	13.8536	9.12089	6.86724	6.60706	5.30967
59.65	7.16281	13.8124	9.08079	6.83665	6.57444	5.28094
59.74	7.33431	13.7724	9.03422	6.80117	6.54449	5.24844
59.81	7.51655	13.7736	9.00163	6.75954	6.51184	5.22689
59.84	7.69663	13.738	8.96799	6.72346	6.47571	5.20434
59.91	7.86748	13.6857	8.91364	6.68556	6.44879	5.17999
59.99	8.04521	13.6506	8.88349	6.65619	6.42302	5.16198
60.05	8.2211	13.5842	8.84204	6.61765	6.38805	5.13497
60.11	8.38966	13.54	8.79117	6.57544	6.34388	5.10975
60.17	8.55975	13.4778	8.75505	6.54174	6.33213	5.09265
60.25	8.72523	13.4324	8.7086	6.52106	6.30963	5.07282
60.34	8.88069	13.3739	8.68378	6.47451	6.26843	5.0341
60.4	9.01261	13.3223	8.63667	6.43964	6.23714	5.01789
60.46	9.16285	13.2632	8.59899	6.41211	6.20953	4.99988
60.52	9.28744	13.2097	8.55943	6.36623	6.17457	4.96566
60.58	9.41004	13.1622	8.51196	6.33984	6.14069	4.93592
60.64	9.52013	13.1064	8.47276	6.30384	6.11383	4.92424
60.73	9.63373	13.0492	8.43508	6.26346	6.08439	4.89182
60.8	9.72167	13.0141	8.39928	6.22309	6.0623	4.8648
60.87	9.80779	12.9404	8.35594	6.20657	6.03653	4.8612
60.93	9.87917	12.8984	8.32729	6.17464	5.99896	4.83504
60.99	9.97268	12.8426	8.28435	6.14785	5.96292	4.80716
61.05	10.0222	12.7983	8.24855	6.1038	5.94267	4.78375
61.1	10.0991	12.7522	8.19391	6.07444	5.92059	4.77114
61.17	10.1614	12.7024	8.11855	6.0304	5.8801	4.73872
61.26	10.2109	12.6622	8.02012	6.01679	5.8609	4.72876
61.32	10.2512	12.6068	7.97113	5.98008	5.83145	4.70534
61.38	10.308	12.5529	7.92449	5.94965	5.81016	4.68649
61.45	10.3465	12.492	7.89057	5.92579	5.78256	4.66668
61.51	10.3996	12.4614	7.84627	5.89303	5.75332	4.65033
61.57	10.4253	12.3983	7.8298	5.87729	5.73021	4.61887
61.65	10.4472	12.3721	7.78883	5.8322	5.69422	4.60904
61.71	10.4728	12.3146	7.75542	5.79996	5.6748	4.58841
61.78	10.4967	12.2706	7.71912	5.77347	5.63717	4.56041
61.84	10.5114	12.2233	7.68607	5.74616	5.62813	4.54943
61.91	10.5169	12.175	7.64324	5.72494	5.59768	4.5306
61.97	10.5223	12.1341	7.6155	5.70741	5.57275	4.51899
62.06	10.5352	12.0883	7.60178	5.67906	5.54245	4.49457
62.1	10.5297	12.0496	7.56974	5.65519	5.51852	4.48016
62.19	10.5168	12.0013	7.52694	5.61748	5.49545	4.45415
62.24	10.5224	11.9613	7.5089	5.58644	5.47532	4.43952
62.3	10.5096	11.9188	7.46743	5.57359	5.44771	4.4215
62.39	10.5004	11.8819	7.44105	5.53504	5.41641	4.40349
62.46	10.4894	11.8524	7.41843	5.51852	5.398	4.38727
62.52	10.4821	11.8099	7.38827	5.49281	5.38327	4.37826
62.58	10.4601	11.7712	7.35435	5.46161	5.34829	4.35304
62.64	10.4473	11.7195	7.32231	5.43958	5.32436	4.33502
62.7	10.4179	11.6879	7.30216	5.41291	5.305	4.31623
62.77	10.4161	11.636	7.27071	5.39542	5.27829	4.29565
62.85	10.3776	11.6051	7.24315	5.36431	5.2544	4.28457
62.91	10.3245	11.5645	7.21299	5.3386	5.23967	4.27376
62.97	10.2988	11.5384	7.19098	5.32297	5.22769	4.25138
63.03	10.2695	11.481	7.15766	5.28715	5.18811	4.24702
63.12	10.2347	11.4482	7.13006	5.27251	5.16603	4.2161
63.18	10.2219	11.4129	7.10241	5.24221	5.15038	4.20815
63.24	10.1907	11.3777	7.0823	5.22659	5.12185	4.18938
63.3	10.165	11.3447	7.0553	5.19815	5.10068	4.18112
63.37	10.1467	11.326	7.0352	5.1752	5.07584	4.15516
63.45	10.132	11.2802	6.99813	5.14951	5.05372	4.13863
63.51	10.1027	11.2415	6.96986	5.12565	5.02795	4.13322
63.57	10.0899	11.2046	6.95101	5.10913	5.01138	4.108
63.66	10.0551	11.1787	6.9152	5.08159	4.99297	4.09178
63.7	10.0312	11.1492	6.90577	5.0669	4.9764	4.08277
63.79	10.0293	11.1107	6.88185	5.03565	4.94871	4.07342
63.85	10.0074	11.0772	6.84546	5.02284	4.92853	4.05395
63.91	9.98541	11.0329	6.83038	5.00265	4.91564	4.04133
63.97	9.95614	11.0199	6.8009	4.98156	4.89452	4.028
64.03	9.93598	10.9756	6.76321	4.95403	4.86875	4.00819
64.11	9.93403	10.9315	6.743	4.9356	4.85023	3.9934
64.17	9.90856	10.9091	6.72997	4.91277	4.83475	3.98045
64.23	9.88277	10.8816	6.69845	4.89984	4.80702	3.96566
64.3	9.85352	10.8391	6.67276	4.8751	4.78959	3.95234
64.39	9.84619	10.8188	6.6558	4.85308	4.77303	3.94514
64.45	9.84978	10.7764	6.61929	4.83375	4.75731	3.92242
64.51	9.80571	10.7506	6.60351	4.81625	4.73054	3.9087
64.56	9.79662	10.721	6.58536	4.79703	4.71865	3.899
64.66	9.7838	10.6989	6.54767	4.77317	4.69655	3.87557
64.71	9.75255	10.6583	6.52433	4.74831	4.67898	3.86545
64.77	9.75814	10.6288	6.5062	4.72911	4.65237	3.85395
64.83	9.71038	10.6085	6.48286	4.71343	4.64399	3.84383
64.9	9.69195	10.5716	6.46328	4.70325	4.6172	3.8337
64.99	9.67026	10.5401	6.44097	4.6732	4.59263	3.81723
65.05	9.66466	10.5106	6.41574	4.66485	4.58609	3.8053
65.11	9.64805	10.4811	6.38861	4.64733	4.56481	3.78436
65.19	9.62067	10.4534	6.37804	4.61712	4.54006	3.78548
65.25	9.59306	10.4221	6.35844	4.60509	4.53167	3.76814
65.31	9.58389	10.3925	6.33205	4.58857	4.49852	3.74832
65.37	9.56739	10.3704	6.30943	4.57939	4.49852	3.74111
65.46	9.55102	10.3261	6.28569	4.55103	4.47194	3.72422
65.49	9.54539	10.2984	6.25853	4.52797	4.45801	3.71228
65.56	9.51437	10.2781	6.23668	4.51615	4.44617	3.70441
65.65	9.50153	10.2559	6.22726	4.49412	4.42224	3.6936
65.7	9.47221	10.2301	6.21218	4.47576	4.41119	3.67558
65.78	9.45924	10.2061	6.18313	4.46187	4.39172	3.67443
65.82	9.44472	10.1729	6.15375	4.44639	4.36884	3.64495
65.94	9.43174	10.1378	6.13412	4.43433	4.35858	3.64019
65.97	9.39722	10.1065	6.11874	4.41439	4.34045	3.63169
66.06	9.39675	10.0879	6.08996	4.38921	4.32252	3.62462
66.11	9.37873	10.0658	6.07082	4.38397	4.30441	3.60531
66.18	9.35307	10.0326	6.05575	4.36378	4.29152	3.5945
66.27	9.33641	9.99196	6.03421	4.34803	4.27571	3.58793
66.3	9.31075	9.9772	6.01913	4.326	4.25914	3.56631
66.38	9.30542	9.94035	5.99543	4.3087	4.24549	3.55126
66.44	9.29093	9.92566	5.96421	4.29876	4.23185	3.54702
66.5	9.27042	9.9089	5.95315	4.28377	4.21127	3.52846
66.59	9.2541	9.86468	5.93701	4.26281	4.20867	3.53324
66.65	9.24109	9.84429	5.92299	4.25071	4.17628	3.52846
66.71	9.21359	9.81845	5.90036	4.23602	4.16523	3.49783
66.75	9.19709	9.7963	5.88151	4.22868	4.15602	3.49242
66.86	9.19159	9.76861	5.85512	4.20481	4.13577	3.48341
66.91	9.17123	9.75189	5.84486	4.19087	4.12177	3.47142
66.97	9.13823	9.7242	5.826	4.17985	4.11072	3.4606
67.06	9.1311	9.70216	5.80045	4.15891	4.0971	3.44557
67.12	9.11643	9.66154	5.79291	4.14973	4.08053	3.44557
67.18	9.10564	9.64875	5.75984	4.1343	4.06323	3.43234
67.24	9.08689	9.63188	5.74681	4.11925	4.05915	3.42455
67.3	9.06693	9.59325	5.74013	4.09648	4.03817	3.40953
67.39	9.05432	9.56385	5.71272	4.10125	4.02641	3.3945
67.45	9.03232	9.54355	5.70141	4.07739	4.01536	3.3891
67.5	9.03049	9.52694	5.66937	4.06086	3.99511	3.37649
67.59	9.003	9.49925	5.6656	4.04801	3.98959	3.36748
67.65	8.98284	9.48633	5.64298	4.03883	3.96565	3.35487
67.68	8.96084	9.44942	5.61848	4.01864	3.95461	3.33865
67.77	8.94251	9.42543	5.61094	4.00579	3.94356	3.33685
67.83	8.93725	9.40345	5.59298	3.99223	3.92997	3.32544
67.89	8.91343	9.37762	5.57602	3.98305	3.9134	3.31283
67.98	8.90793	9.35732	5.54775	3.96286	3.90972	3.30383
68.04	8.89119	9.33684	5.54121	3.95806	3.89201	3.29721
68.09	8.87262	9.30713	5.52523	3.94775	3.8835	3.28338
68.18	8.86187	9.29624	5.51293	3.93236	3.86992	3.27739
68.23	8.8383	9.27613	5.49122	3.90963	3.85634	3.2732
68.3	8.82704	9.24456	5.48089	3.90849	3.84598	3.25757
68.36	8.81081	9.22815	5.46296	3.89494	3.82689	3.24978
68.45	8.78462	9.20191	5.44228	3.88348	3.81721	3.24554
68.5	8.76996	9.17238	5.42909	3.86512	3.808	3.23292
68.57	8.75217	9.15618	5.40265	3.85456	3.79191	3.22276
68.65	8.74456	9.12644	5.40173	3.84974	3.78339	3.20712
68.71	8.71102	9.1094	5.38292	3.83459	3.77553	3.20106
68.76	8.70763	9.08562	5.36123	3.82472	3.76012	3.19148
68.85	8.68253	9.06023	5.34424	3.805	3.7459	3.17592
68.89	8.65997	9.05239	5.33672	3.80636	3.73066	3.18066
68.95	8.65475	9.02678	5.31126	3.78549	3.71895	3.16568
69.03	8.64868	9.01155	5.30185	3.77399	3.71475	3.156
69.09	8.61656	8.99196	5.28582	3.76462	3.70908	3.1507
69.15	8.61047	8.95456	5.27074	3.75679	3.69383	3.14102
69.23	8.59244	8.93635	5.26415	3.74143	3.68397	3.13505
69.32	8.58877	8.91605	5.23587	3.73409	3.6766	3.12424
69.38	8.55945	8.89021	5.2208	3.72123	3.65451	3.11523
69.43	8.54845	8.87729	5.2076	3.70838	3.64347	3.10442
69.5	8.53257	8.86305	5.19632	3.70155	3.62928	3.09611
69.56	8.51546	8.84038	5.18499	3.6937	3.6269	3.0828
69.65	8.50231	8.8235	5.16706	3.6815	3.61465	3.07794
69.7	8.48278	8.80189	5.15202	3.67285	3.60416	3.06964
69.77	8.46382	8.77735	5.1369	3.66314	3.58887	3.06533
69.85	8.45864	8.76286	5.12844	3.64964	3.58823	3.05217
69.9	8.43782	8.74568	5.10953	3.64176	3.57294	3.04605
69.96	8.42381	8.71672	5.10206	3.62944	3.5643	3.03235
70.05	8.41098	8.69273	5.07755	3.61659	3.55325	3.02514
70.09	8.39749	8.67922	5.05863	3.61238	3.549	3.01361
70.17	8.38349	8.66505	5.06248	3.60374	3.53852	3.01073
70.23	8.35783	8.62814	5.03986	3.59273	3.533	3.00172
70.29	8.3505	8.61522	5.03043	3.57988	3.51091	2.99812
70.36	8.3183	8.59767	5.0105	3.56894	3.50726	2.98891
70.46	8.32563	8.57921	4.99353	3.55975	3.4999	2.97809
70.52	8.29481	8.55183	4.99075	3.55361	3.48822	2.97756
70.57	8.28381	8.5389	4.97001	3.54626	3.48085	2.96855
70.63	8.26181	8.5186	4.9587	3.53157	3.47165	2.95593
70.7	8.24969	8.51002	4.94939	3.51929	3.45568	2.95307
70.78	8.24567	8.47831	4.93708	3.52359	3.45998	2.94639
70.84	8.2255	8.46354	4.92765	3.50707	3.44709	2.94099
70.9	8.21377	8.4481	4.91056	3.49546	3.42806	2.93663
70.95	8.20277	8.43148	4.89736	3.48812	3.42806	2.92401
71.04	8.1936	8.3964	4.8917	3.48077	3.417	2.915
71.1	8.16684	8.38971	4.86921	3.46484	3.40842	2.90855
71.16	8.14996	8.38197	4.85312	3.46362	3.39429	2.89825
71.24	8.1518	8.35428	4.84369	3.45627	3.39061	2.89465
71.28	8.12101	8.33802	4.8334	3.43729	3.38264	2.88512
71.37	8.10634	8.31402	4.81266	3.43179	3.37527	2.87251
71.42	8.09129	8.30074	4.79844	3.42505	3.36298	2.86761
71.51	8.07623	8.27268	4.79741	3.42383	3.36174	2.86813
71.56	8.07335	8.26603	4.77684	3.4171	3.35502	2.8653
71.65	8.04545	8.25089	4.77204	3.40852	3.34457	2.855
71.71	8.03812	8.22874	4.7645	3.39567	3.33167	2.84058
71.77	8.01795	8.21027	4.73999	3.39016	3.33167	2.82796
71.85	8.00838	8.18958	4.72952	3.38158	3.32122	2.83387
71.89	7.99045	8.18073	4.71925	3.36445	3.30589	2.82796
71.97	7.98026	8.15382	4.71568	3.36325	3.30655	2.81614
72.03	7.96377	8.13721	4.70626	3.35774	3.2955	2.81074
72.11	7.95194	8.12534	4.68908	3.34792	3.293	2.80093
72.16	7.94177	8.09107	4.68175	3.33938	3.2863	2.80533
72.23	7.92444	8.07365	4.66269	3.32956	3.26906	2.79011
72.32	7.91627	8.06361	4.66058	3.31972	3.26654	2.7857
72.37	7.89327	8.03673	4.65137	3.32037	3.26353	2.77209
72.43	7.8662	8.03344	4.63358	3.31427	3.24638	2.77339
72.5	7.87084	8.00308	4.62015	3.3026	3.24569	2.75816
72.55	7.84884	8.00492	4.6126	3.29341	3.24201	2.76537
72.64	7.8277	7.96884	4.60153	3.28489	3.23164	2.75898
72.72	7.82264	7.9545	4.58752	3.28064	3.23107	2.74948
72.77	7.80893	7.93887	4.56841	3.2763	3.2138	2.74325
72.84	7.79199	7.92552	4.57489	3.26954	3.20517	2.72932
72.9	7.77915	7.91075	4.5598	3.26403	3.20885	2.72751
72.95	7.75804	7.88762	4.55063	3.25001	3.20218	2.72294
73.04	7.75531	7.87566	4.53906	3.25484	3.18859	2.7185
73.08	7.74199	7.85299	4.53663	3.23658	3.1832	2.71344
73.16	7.71954	7.83224	4.50916	3.23532	3.16904	2.70672
73.22	7.709	7.82715	4.49893	3.22923	3.17215	2.69002
73.3	7.67508	7.81148	4.48923	3.22304	3.16039	2.69458
73.39	7.67371	7.7824	4.48465	3.20961	3.15431	2.68329
73.45	7.66501	7.7644	4.47443	3.21087	3.14822	2.67921
73.5	7.65491	7.76163	4.47037	3.201	3.14934	2.67836
73.59	7.6228	7.7367	4.45688	3.19663	3.14126	2.6685
73.62	7.61274	7.72655	4.44586	3.1808	3.13093	2.65673
73.71	7.61091	7.70994	4.43266	3.18815	3.12356	2.66214
73.77	7.59991	7.68409	4.43078	3.17529	3.11619	2.64952
73.83	7.58197	7.67713	4.41995	3.16597	3.11602	2.65094
73.9	7.56778	7.64805	4.4003	3.15989	3.10994	2.63965
73.97	7.56092	7.64669	4.39197	3.15198	3.10201	2.63377
74.06	7.53708	7.63191	4.37688	3.14647	3.09465	2.62476
74.09	7.51923	7.60655	4.36479	3.14223	3.08857	2.6315
74.17	7.51508	7.59498	4.3618	3.13361	3.07622	2.62296
74.26	7.49639	7.56508	4.35192	3.12826	3.07458	2.61254
74.29	7.48256	7.56039	4.34028	3.11652	3.06647	2.60627
74.35	7.46973	7.54193	4.33462	3.11101	3.06462	2.60627
74.43	7.45222	7.52246	4.31542	3.11029	3.06388	2.60179
74.48	7.43173	7.5092	4.31688	3.11046	3.05303	2.59859
74.58	7.42573	7.49208	4.30445	3.09081	3.04068	2.58824
74.61	7.41788	7.48234	4.29391	3.08585	3.03938	2.5851
74.72	7.39536	7.45782	4.28147	3.08457	3.03808	2.57655
74.78	7.38487	7.45464	4.27882	3.08034	3.03202	2.57609
74.83	7.39089	7.42562	4.27429	3.07061	3.02779	2.56481
74.9	7.36051	7.43012	4.25507	3.07354	3.02335	2.56933
74.96	7.35239	7.40161	4.24978	3.06694	3.02227	2.5576
75.03	7.34034	7.38579	4.23809	3.04599	3.00676	2.5477
75.09	7.31519	7.37339	4.22979	3.04728	3.00623	2.55265
75.19	7.30313	7.35201	4.21998	3.04837	2.99809	2.54094
75.21	7.28951	7.33461	4.20339	3.03993	2.98965	2.54544
75.3	7.28111	7.32061	4.20678	3.02632	2.99256	2.53914
75.36	7.25543	7.30953	4.19357	3.02632	2.98335	2.53192
75.44	7.25673	7.29975	4.183	3.01951	2.98388	2.52336
75.51	7.23525	7.28921	4.17094	3.02081	2.97045	2.52471
75.57	7.22424	7.26704	4.17094	3.00427	2.96676	2.51389
75.64	7.21195	7.24358	4.15322	3.00006	2.96439	2.50983
75.7	7.18388	7.2301	4.13887	2.99876	2.95939	2.50487
75.76	7.1826	7.20295	4.13436	2.99271	2.95518	2.50442
75.82	7.16737	7.20793	4.12378	2.98406	2.95202	2.49586
75.91	7.15637	7.18391	4.11434	2.98038	2.94649	2.48684
75.96	7.14408	7.17524	4.11738	2.97434	2.93491	2.49361
76.02	7.13068	7.15805	4.10114	2.96752	2.93175	2.48684
76.09	7.12391	7.14754	4.08532	2.96515	2.92386	2.47558
76.16	7.1019	7.12353	4.08343	2.96148	2.92017	2.47197
76.25	7.08976	7.11314	4.0698	2.95151	2.91753	2.46925
76.31	7.07805	7.10691	4.05891	2.95046	2.9128	2.45935
76.37	7.06395	7.07425	4.0563	2.94075	2.91044	2.45891
76.43	7.04504	7.06628	4.04571	2.94311	2.90543	2.45755
76.49	7.03828	7.05393	4.03933	2.9334	2.90307	2.44629
76.54	7.0322	7.04042	4.03251	2.93208	2.89622	2.44312
76.63	7.01386	7.02564	4.0193	2.91922	2.88885	2.44312
76.7	6.98759	7.01212	4.01247	2.91975	2.89121	2.43634
76.74	6.98818	6.98871	4.00233	2.9082	2.88517	2.4323
76.83	6.97534	6.97578	4.00044	2.91371	2.87964	2.42689
76.91	6.96617	6.9647	3.99101	2.90453	2.87227	2.42509
76.98	6.9454	6.94377	3.97852	2.89953	2.87094	2.42372
77.04	6.9393	6.93578	3.96791	2.90557	2.86592	2.42055
77.09	6.92215	6.91483	3.96649	2.88616	2.86674	2.41067
77.18	6.90808	6.90251	3.95447	2.88013	2.86255	2.40663
77.24	6.89954	6.8902	3.94834	2.87565	2.84514	2.40388
77.3	6.8873	6.8742	3.9382	2.87697	2.85016	2.40345
77.35	6.86835	6.85695	3.92004	2.87013	2.84146	2.40208
77.44	6.86346	6.84834	3.92311	2.86411	2.84648	2.39624
77.49	6.85123	6.8268	3.9111	2.85993	2.83123	2.385
77.56	6.82861	6.81879	3.90425	2.85309	2.83358	2.38903
77.65	6.82249	6.81816	3.90872	2.85543	2.82672	2.38405
77.7	6.80536	6.79536	3.88866	2.84676	2.82538	2.37365
77.76	6.78396	6.77383	3.86722	2.8389	2.81197	2.37323
77.85	6.77663	6.76459	3.88231	2.83338	2.81013	2.37142
77.88	6.76316	6.75287	3.86225	2.83389	2.81248	2.36463
77.96	6.74974	6.73383	3.85144	2.82737	2.80594	2.36018
78.02	6.73564	6.727	3.84527	2.82286	2.80695	2.35381
78.1	6.72463	6.70298	3.84527	2.81368	2.79958	2.35922
78.17	6.71609	6.6944	3.82572	2.81501	2.78802	2.34618
78.23	6.69894	6.67157	3.82829	2.81368	2.79589	2.35201
78.28	6.67876	6.65864	3.81131	2.80081	2.78483	2.34118
78.37	6.67812	6.64874	3.81199	2.79764	2.7798	2.33439
78.43	6.65372	6.63159	3.79931	2.79664	2.77328	2.33896
78.49	6.63904	6.6242	3.78799	2.78745	2.77328	2.33355
78.54	6.63591	6.61179	3.77991	2.78844	2.76321	2.32356
78.63	6.62188	6.59028	3.77923	2.7806	2.76456	2.31774
78.69	6.61389	6.58592	3.76481	2.77558	2.75952	2.32176
78.78	6.58885	6.56996	3.75659	2.76773	2.76087	2.31774
78.84	6.5865	6.55468	3.73639	2.7649	2.74883	2.3097
78.89	6.56867	6.5404	3.74149	2.76589	2.75534	2.31052
78.98	6.55582	6.52562	3.73395	2.75854	2.74797	2.31052
79.01	6.55149	6.52309	3.72707	2.75168	2.73924	2.30372
79.09	6.53681	6.50091	3.72141	2.74984	2.73556	2.30191
79.18	6.51546	6.48497	3.71319	2.73833	2.73138	2.2997
79.21	6.50745	6.47319	3.70631	2.74249	2.7245	2.2965
79.3	6.49411	6.4561	3.69744	2.736	2.72537	2.28667
79.35	6.48243	6.45171	3.68678	2.73097	2.72585	2.28527
79.42	6.47509	6.43878	3.6698	2.73281	2.7148	2.27986
79.48	6.45973	6.42884	3.66857	2.72043	2.71528	2.27125
79.54	6.43473	6.41107	3.66602	2.72179	2.71111	2.27264
79.62	6.43037	6.39743	3.65347	2.71124	2.70422	2.26944
79.68	6.42005	6.3852	3.6415	2.70525	2.70927	2.26363
79.76	6.41202	6.36786	3.64215	2.70021	2.69869	2.25681
79.82	6.39183	6.35862	3.63271	2.69838	2.69869	2.26223
79.88	6.37899	6.35308	3.62705	2.70021	2.68763	2.25862
79.97	6.36544	6.32464	3.61449	2.69334	2.68442	2.25
80.03	6.35766	6.31315	3.60376	2.69238	2.68531	2.25461
80.09	6.34482	6.30206	3.60565	2.68687	2.67793	2.2492
80.15	6.33931	6.28913	3.59999	2.68503	2.67793	2.24559
80.23	6.31772	6.27844	3.59184	2.67128	2.67889	2.24098
80.29	6.31179	6.25772	3.58112	2.66298	2.66872	2.23296
80.35	6.29866	6.25738	3.57549	2.67176	2.66462	2.23416
80.41	6.28468	6.23778	3.56164	2.66025	2.66599	2.23376
80.49	6.26449	6.22669	3.55597	2.6529	2.6623	2.22294
80.56	6.25715	6.20636	3.54654	2.65106	2.65492	2.21933
80.62	6.2443	6.19342	3.53899	2.65106	2.65492	2.22294
80.7	6.23145	6.17679	3.53144	2.64922	2.64386	2.21572
80.76	6.21638	6.16534	3.53017	2.63908	2.64476	2.21312
80.81	6.20648	6.15351	3.51948	2.64323	2.64708	2.20811
80.9	6.20209	6.14352	3.51634	2.63267	2.6328	2.20489
80.96	6.1863	6.13133	3.51005	2.62669	2.6397	2.20811
81.02	6.16905	6.11579	3.49558	2.62716	2.6328	2.20489
81.08	6.16244	6.10546	3.48929	2.62485	2.62127	2.20089
81.16	6.14592	6.09992	3.47985	2.61382	2.6268	2.19367
81.23	6.13124	6.07959	3.47231	2.61198	2.61574	2.19007
81.29	6.11988	6.06449	3.46729	2.60554	2.61665	2.18387
81.35	6.10922	6.05187	3.46098	2.60279	2.6139	2.19007
81.42	6.09637	6.04633	3.45155	2.60279	2.61021	2.18285
81.49	6.09746	6.02153	3.4465	2.59774	2.60514	2.18144
81.55	6.07177	6.02153	3.43895	2.59591	2.60146	2.17422
81.61	6.06518	6.00383	3.43079	2.58625	2.60284	2.17924
81.69	6.04531	5.98194	3.4188	2.58901	2.59455	2.16739
81.75	6.03322	5.98827	3.42196	2.58487	2.59593	2.17241
81.82	6.02037	5.97348	3.41064	2.57568	2.59039	2.17061
81.88	6.01746	5.95393	3.40248	2.57155	2.5844	2.15579
81.96	6.00385	5.94945	3.40686	2.56833	2.58302	2.16159
82.01	5.9855	5.92912	3.38988	2.5573	2.58118	2.15618
82.08	5.9855	5.91619	3.3861	2.56097	2.58302	2.15437
82.17	5.9627	5.90615	3.38104	2.55592	2.57611	2.14934
82.22	5.96193	5.89981	3.36654	2.55453	2.56919	2.14612
82.31	5.93884	5.88582	3.36405	2.54121	2.56689	2.14573
82.37	5.93623	5.87023	3.34578	2.5343	2.56181	2.13709
82.41	5.91575	5.85889	3.34269	2.53891	2.55721	2.13452
82.49	5.91208	5.84595	3.33703	2.53156	2.55168	2.13091
82.57	5.89084	5.83567	3.32322	2.52008	2.55491	2.12693
82.63	5.87615	5.82643	3.32511	2.52375	2.55491	2.13595
82.7	5.8717	5.80714	3.3106	2.52237	2.54799	2.1255
82.75	5.85964	5.8061	3.31001	2.51824	2.54569	2.11971
82.84	5.84784	5.78311	3.31249	2.51501	2.53877	2.1237
82.9	5.83132	5.76648	3.2955	2.51134	2.52955	2.11828
82.96	5.8085	5.75642	3.28666	2.50443	2.53001	2.11505
83	5.814	5.75827	3.28477	2.50443	2.53001	2.11144
83.08	5.79197	5.74533	3.27155	2.49707	2.53001	2.10784
83.16	5.7836	5.72212	3.27097	2.49479	2.52033	2.10565
83.22	5.77912	5.72869	3.27533	2.48604	2.5171	2.10784
83.32	5.7626	5.70281	3.25267	2.48972	2.52079	2.10242
83.35	5.75078	5.68349	3.24382	2.48465	2.52124	2.10099
83.43	5.74241	5.68248	3.24324	2.48053	2.50603	2.0952
83.49	5.72426	5.66417	3.2274	2.47038	2.50693	2.09054
83.55	5.7161	5.65963	3.23175	2.47634	2.50553	2.09091
83.62	5.71222	5.64467	3.21738	2.46626	2.4991	2.08655
83.68	5.69284	5.63626	3.21303	2.4603	2.49681	2.07896
83.75	5.68999	5.61862	3.21434	2.45986	2.49268	2.084
83.81	5.66429	5.61862	3.20491	2.45986	2.49268	2.07859
83.87	5.65511	5.60383	3.19924	2.45067	2.49268	2.07859
83.94	5.6441	5.58535	3.19169	2.45251	2.4853	2.06957
84.03	5.63226	5.57526	3.18094	2.43823	2.47837	2.06633
84.09	5.62207	5.57057	3.17471	2.43964	2.47977	2.06596
84.14	5.6139	5.54568	3.16772	2.43639	2.47653	2.06994
84.24	5.59454	5.53175	3.15961	2.42861	2.4724	2.06235
84.29	5.57802	5.5299	3.14828	2.42677	2.47424	2.05874
84.35	5.568	5.5198	3.14885	2.42904	2.471	2.0573
84.41	5.5615	5.50588	3.14073	2.41757	2.46502	2.05513
84.47	5.55317	5.5012	3.1364	2.41898	2.45537	2.04935
84.56	5.54131	5.48555	3.1313	2.41574	2.45027	2.04431
84.62	5.52762	5.48098	3.12053	2.40881	2.45993	2.05189
84.68	5.52027	5.45695	3.1092	2.40146	2.45071	2.04648
84.74	5.49824	5.44216	3.10165	2.39778	2.44702	2.03745
84.83	5.49359	5.4301	3.10298	2.39367	2.45027	2.03709
84.87	5.48454	5.42465	3.08899	2.38901	2.44193	2.0324
84.94	5.47511	5.41523	3.08678	2.39466	2.4365	2.03275
85.03	5.46153	5.40519	3.08089	2.39042	2.43412	2.03024
85.09	5.45235	5.38486	3.07522	2.38307	2.42858	2.01941
85.16	5.4368	5.38582	3.072	2.3835	2.42902	2.01977
85.22	5.41834	5.37096	3.05957	2.37345	2.42077	2.02085
85.28	5.41834	5.35802	3.05391	2.36794	2.4134	2.01905
85.34	5.39525	5.34776	3.04473	2.36667	2.42501	2.01075
85.4	5.38897	5.33399	3.03126	2.36058	2.41893	2.01002
85.48	5.37053	5.30991	3.03206	2.34871	2.40516	2.0039
85.54	5.36144	5.31181	3.02937	2.35139	2.39865	2.00461
85.6	5.35401	5.29698	3.02263	2.35055	2.40516	2.00029
85.69	5.34396	5.28684	3.01185	2.34546	2.39822	1.99523
85.75	5.32928	5.27391	3.00807	2.34362	2.40375	2.00245
85.82	5.32194	5.26097	3.00052	2.33626	2.39269	1.99523
85.88	5.3165	5.25546	2.99405	2.33342	2.3917	1.99053
85.94	5.30175	5.25173	2.9892	2.33259	2.39085	1.98982
86.03	5.28618	5.23973	2.9803	2.32749	2.37837	1.98657
86.08	5.26966	5.23234	2.97652	2.32933	2.38021	1.98116
86.14	5.25865	5.21755	2.97086	2.3183	2.37837	1.98476
86.23	5.25681	5.19907	2.96897	2.32014	2.37284	1.97935
86.29	5.24217	5.18799	2.95682	2.31729	2.37553	1.97825
86.35	5.22471	5.17967	2.94685	2.304	2.36773	1.9761
86.42	5.21643	5.17135	2.94066	2.30543	2.36546	1.96672
86.48	5.19991	5.16026	2.935	2.30359	2.35993	1.96672
86.54	5.19626	5.15101	2.93416	2.30074	2.35893	1.97103
86.62	5.18249	5.14085	2.92797	2.28929	2.35113	1.95624
86.68	5.16963	5.1316	2.91665	2.28929	2.35482	1.95985
86.75	5.15678	5.11868	2.91183	2.29399	2.34292	1.95554
86.81	5.15311	5.10573	2.91098	2.27826	2.34745	1.95624
86.87	5.132	5.10479	2.89451	2.27315	2.34233	1.95118
86.96	5.12007	5.09279	2.89211	2.2709	2.33823	1.94903
87.03	5.12374	5.0706	2.88644	2.26906	2.33454	1.95083
87.06	5.09896	5.0623	2.8746	2.26498	2.33596	1.94326
87.14	5.10263	5.04567	2.8746	2.26131	2.33228	1.93605
87.22	5.07417	5.03918	2.8619	2.25987	2.32532	1.94
87.28	5.07143	5.03088	2.86328	2.25763	2.32859	1.93785
87.35	5.05675	5.01795	2.8595	2.25211	2.31937	1.93424
87.41	5.04757	5.00316	2.84251	2.24476	2.31384	1.92883
87.47	5.03929	4.99851	2.84302	2.24516	2.31057	1.93098
87.56	5.04296	4.98557	2.83547	2.24148	2.31057	1.92737
87.59	5.02371	4.97544	2.83119	2.23557	2.31015	1.93063
87.66	5.00074	4.96523	2.82792	2.23597	2.30503	1.92196
87.75	4.99156	4.95784	2.82414	2.2231	2.30135	1.92376
87.8	4.98883	4.95141	2.81043	2.22637	2.28987	1.9162
87.86	4.97776	4.93839	2.80388	2.21798	2.28885	1.91508
87.96	4.95484	4.92087	2.79772	2.2139	2.28475	1.90752
88.02	4.95117	4.91532	2.79394	2.21022	2.28291	1.90571
88.08	4.93098	4.90978	2.7845	2.21022	2.27737	1.90391
88.14	4.92643	4.89781	2.77834	2.21351	2.27512	1.90357
88.2	4.91996	4.89129	2.77506	2.20103	2.27369	1.9003
88.3	4.89977	4.87281	2.75996	2.20103	2.27369	1.9003
88.33	4.90344	4.86541	2.75618	2.19735	2.27	1.89308
88.41	4.88884	4.85074	2.74576	2.18738	2.26181	1.88338
88.47	4.87687	4.84421	2.7538	2.19144	2.2659	1.89455
88.56	4.86392	4.83115	2.74346	2.18671	2.26303	1.88981
88.6	4.84546	4.82733	2.735	2.17645	2.2583	1.87785
88.66	4.8474	4.80712	2.72835	2.17752	2.25565	1.88259
88.75	4.82623	4.79873	2.72129	2.17055	2.24129	1.87932
88.82	4.8299	4.78209	2.72318	2.17239	2.25236	1.87571
88.88	4.81068	4.77938	2.71325	2.16096	2.24089	1.87718
88.94	4.79966	4.76829	2.7057	2.16096	2.24089	1.87357
89	4.79048	4.75535	2.69626	2.15728	2.24089	1.86815
89.09	4.78399	4.7525	2.69485	2.15583	2.23207	1.8721
89.15	4.76845	4.74241	2.6887	2.14993	2.23167	1.86454
89.22	4.75559	4.73316	2.68682	2.14809	2.22614	1.86274
89.28	4.75093	4.72106	2.6703	2.13744	2.22285	1.85043
89.34	4.73172	4.70543	2.6736	2.14073	2.22061	1.85732
89.4	4.73172	4.69618	2.66416	2.13338	2.21507	1.85552
89.49	4.72071	4.70173	2.65849	2.1297	2.2077	1.8483
89.52	4.70319	4.68038	2.64764	2.12824	2.20256	1.85043
89.61	4.69951	4.67668	2.64575	2.1264	2.20625	1.84321
89.7	4.68849	4.66374	2.64575	2.12088	2.21178	1.84682
89.74	4.6738	4.66004	2.63253	2.11536	2.19518	1.83779
89.8	4.6718	4.63396	2.62403	2.10876	2.18858	1.83484
89.9	4.65727	4.636	2.61931	2.10801	2.18964	1.83779
89.93	4.63891	4.63045	2.6212	2.10985	2.1878	1.83599
90.02	4.61504	4.61936	2.60798	2.10065	2.18595	1.83238
90.08	4.61586	4.60539	2.60278	2.09366	2.1845	1.82368
90.13	4.61219	4.58319	2.59711	2.08998	2.17343	1.82548
90.2	4.59952	4.58895	2.58863	2.09108	2.17634	1.82303
90.29	4.58401	4.57149	2.58817	2.08519	2.17595	1.8209
90.36	4.57749	4.56491	2.57542	2.08004	2.16528	1.81581
90.39	4.57831	4.55648	2.58154	2.08409	2.16935	1.81794
90.48	4.56545	4.54169	2.5721	2.08041	2.15828	1.81252
90.55	4.55443	4.53799	2.56077	2.0749	2.15828	1.81252
90.61	4.5426	4.52793	2.55842	2.06533	2.16159	1.80678
90.67	4.53504	4.51291	2.55745	2.06975	2.15129	1.80382
90.76	4.51851	4.50921	2.54234	2.05871	2.15313	1.80382
90.83	4.51873	4.5002	2.53954	2.05429	2.14868	1.80137
90.86	4.49486	4.48911	2.5301	2.05245	2.14314	1.79595
90.95	4.49486	4.47986	2.52632	2.04878	2.13761	1.79595
91.01	4.48178	4.47592	2.52345	2.04951	2.14022	1.7984
91.07	4.47075	4.45742	2.51778	2.04031	2.13099	1.79298
91.17	4.46261	4.44553	2.51167	2.03995	2.12877	1.78544
91.21	4.44792	4.44183	2.49278	2.03627	2.12139	1.78364
91.26	4.43586	4.42783	2.49701	2.03111	2.11992	1.78395
91.35	4.42195	4.42677	2.49179	2.02596	2.11661	1.77886
91.41	4.41774	4.40961	2.47534	2.02487	2.11363	1.7761
91.48	4.41486	4.39375	2.47579	2.01971	2.10848	1.7728
91.55	4.39938	4.39297	2.47723	2.02119	2.10441	1.77249
91.61	4.39177	4.38159	2.46679	2.00719	2.10332	1.7659
91.67	4.38758	4.37554	2.46358	2.01163	2.09481	1.76495
91.73	4.37184	4.36523	2.45835	2.0028	2.09335	1.76346
91.84	4.35242	4.35677	2.44746	1.99764	2.08819	1.75656
91.86	4.34719	4.34597	2.44659	1.99141	2.08006	1.75773
91.95	4.33801	4.33672	2.43337	1.98773	2.08375	1.75593
92.01	4.33144	4.32825	2.43381	1.98992	2.08228	1.75444
92.07	4.32043	4.32086	2.42625	1.98257	2.07121	1.74722
92.15	4.31095	4.30946	2.41768	1.9888	2.0738	1.75145
92.21	4.30284	4.31054	2.41347	1.9774	2.07158	1.74211
92.27	4.29549	4.2902	2.39836	1.97189	2.0642	1.73489
92.33	4.29028	4.28312	2.40505	1.97118	2.06715	1.7433
92.4	4.26902	4.27464	2.39604	1.96602	2.0583	1.73097
92.49	4.26718	4.25985	2.39227	1.9605	2.04724	1.73458
92.55	4.25249	4.2543	2.38094	1.95498	2.05092	1.72736
92.61	4.25065	4.25245	2.37905	1.95866	2.05277	1.72917
92.68	4.23672	4.23657	2.38136	1.95349	2.04391	1.72767
92.74	4.23121	4.23657	2.36814	1.94429	2.03838	1.72406
92.81	4.22387	4.22362	2.36626	1.94062	2.03285	1.72226
92.88	4.2121	4.21362	2.35828	1.94211	2.03064	1.72014
92.94	4.20292	4.20438	2.35073	1.93843	2.03248	1.71292
93.02	4.18639	4.19513	2.34129	1.93291	2.02326	1.70931
93.09	4.17945	4.18444	2.34443	1.93027	2.02619	1.71204
93.13	4.17136	4.17999	2.33835	1.92441	2.02214	1.70812
93.22	4.16143	4.16445	2.33038	1.92222	2.02178	1.71323
93.28	4.15483	4.1578	2.31946	1.91889	2.01291	1.7027
93.35	4.14013	4.1504	2.31946	1.91521	2.00922	1.7009
93.41	4.13607	4.13893	2.31066	1.9105	2.0063	1.69818
93.48	4.1247	4.13856	2.3096	1.91486	1.99964	1.69879
93.55	4.12396	4.12857	2.30352	1.90349	1.99928	1.69487
93.6	4.12029	4.11193	2.29975	1.90349	1.99744	1.69307
93.66	4.10193	4.10454	2.2922	1.89797	1.99375	1.68946
93.74	4.08576	4.10119	2.28776	1.89531	1.98928	1.68314
93.8	4.08981	4.08493	2.28505	1.88727	1.98857	1.68615
93.86	4.06593	4.08308	2.27183	1.88911	1.97935	1.67893
93.93	4.05564	4.07087	2.2628	1.87841	1.97417	1.67742
94.02	4.04317	4.06201	2.26387	1.87958	1.96793	1.67321
94.06	4.03727	4.06347	2.25146	1.87289	1.97048	1.67201
94.13	4.02809	4.04682	2.24391	1.86921	1.96679	1.6702
94.21	4.01635	4.03315	2.24728	1.86888	1.96459	1.66449
94.28	4.009	4.035	2.23784	1.86336	1.95906	1.66629
94.34	3.99615	4.02206	2.23595	1.85784	1.95721	1.66629
94.4	3.99941	4.0235	2.23486	1.84931	1.95422	1.65786
94.48	3.97369	4.00685	2.22353	1.85483	1.94315	1.65605
94.54	3.95942	3.99987	2.2114	1.8468	1.94061	1.65004
94.61	3.959	3.9902	2.21219	1.84563	1.93946	1.65425
94.67	3.94656	3.97583	2.20385	1.83761	1.93508	1.64463
94.74	3.94727	3.97099	2.19858	1.84346	1.93173	1.64492
94.8	3.93144	3.96615	2.19141	1.82538	1.92654	1.6398
94.86	3.91718	3.95179	2.19818	1.82841	1.91847	1.63921

## Sheet: Supplementary Fig. 11
Supplementary Figure 11: GenBank accession numbers of CP sequences used for amino acid sequence alignment.
Accession Number	Potyvirus
AJ296311	Potato Virus A (PVA)
M11458	Tobacco Etch Virus (TEV)
KM396648	Potato Virus Y (PVY)
M96425	Pepper Mottle Virus (PepMoV)
Z26920	Johnsongrass Mosaic Virus (JGMV)

## Sheet: Supplementary Fig. 12
Supplementary Figure 12: GenBank accession numbers of CP sequences used for sequence logos.
TEV clade						PVY clade						SCMV clade
Accession Number	Potyvirus					Accession Number	Potyvirus					Accession Number	Potyvirus
AJ296311	Potato Virus A (PVA)					KM396648	Potato Virus Y (PVY)					Z26920	Johnsongrass Mosaic Virus (JGMV)
M11458	Tobacco Etch Virus (TEV)					AJ243766	Potato Virus V (PVV)					AJ297628	Sugarcane Mosaic Virus (SCMV)
X04083	Tobacco Vein Mottling Virus (TVMV)					AB541985	Pepper Yellow Mosaic Virus (PepYMV)					AJ001691	Maize Dwarf Mosaic Virus (MDMV)
JQ801448	Columbian Datura Virus (CDV)					M96425	Pepper Mottle Virus (PepMoV)					AJ310197	Sorghum Mosaic Virus (SrMV)
KM523548	Tamarillo Leaf Malformation Virus (TaLMV)					GU181199	Sunflower Chlorotic Mottle Virus (SuCMoV)					AY642590	Pennisetum Mosaic Virus (PenMV)
JQ350738	Sunflower Mild Mosaic Virus (SuMMoV)					AJ437279	Wild Potato Mosaic Virus (WPMV)					JQ692088	Iranian Johnsongrass Mosaic Virus (IJMV)
JQ609095	Pokeweed Mosaic Virus (PkMV)					KT834407	Tobacco Mosqueado Virus (TMosqV)					LC573287	Pleioblastus Mosaic Virus (PleMV)
JX294310	Potato Yellow Blotch Virus (PYBV)					KX856009	Sunflower Ring Blotch Virus (SuRBV)					MT790493	Pennisetum Alopecuroides Mosaic Virus (PalMV)
						AM181350	Pepper Severe Mosaic Virus (PepSMV)					GQ421689	Canna Yellow Streak Virus (CaYSV)
						JQ314463	Tomato Necrotic Stunt Virus (ToNStV)					AF499738	Cocksfoot Streak Virus (CSV)
PVA isolates
Accession Number	PVA
AJ296311	isolate B11					PVY strains						JGMV isolates
Y11426	isolate Datura					Accession Number	PVY					Accession Number	JGMV
MW616806	isolate KB117					KM396648	strain NTN					Z26920	(no name)
MT521083	isolate 4631741					JQ924285	strain O					KX897165	isolate JGMV-EA
MT502381	isolate CIP705869					AJ890342	strain N					KT289893	isolate Brazilian
MT502354	isolate Apu047					JQ924288	strain N-Wi					KT833782	isolate CNPGL
MT435495	isolate PE					AM113988	strain Wilga					MZ405658	isolate DSMZ PV-0803
AJ131400	isolate Her					EU563512	strain C					OK558718	isolate Ni1
AJ131401	isolate Ali					KX356069	strain Z-NTN					OK558719	isolate O
AJ131402	isolate U					AF237963	strain npp					OK558720	isolate KS1
						AJ889867	strain Wilga-156					OQ060497	isolate Jesus Maria
						HE608964	strain Wilga-MV175					PP480666	isolate Santa_Ana-2021-JgM1
TEV isolates
Accession Number	TEV
M11458	isolate HAT					PVY-NTN isolates
ON110203	isolate Tex-Mex					Accession number	PVY-NTN
MK680813	isolate TEV-Trini1					KM396648	(no name)
KM282189	isolate N					ABK20268	isolate v942490
KM282187	isolate HAT-AU					AJ890343	isolate Gr99
DQ986288	isolate TEV7DA					AJ890344	isolate Ditta
ON260932	isolate TEV-(CLA:2014)					AJ890345	isolate Linda
OL311684	isolate DSMZ-PV-0308					AJ890347	isolate Satina
L38714	isolate non-wilting					JQ924287	isolate ALF-VI
KM282188	isolate Mex21					FJ204164	isolate N4
						FJ204166	isolate HR1
						KX356068	isolate PVY-3202
						PepMoV isolates
						Accession number	PepMoV
						M96425	isolate California
						DQ631638	isolate Vb1
						EU586136	isolate 205250
						EU586128	isolate 204040
						AF501591	isolate Florida
						MW582791	isolate DSMZ PV-0256
						OQ993364	isolate DSMZ-PV-0987
						EU586121	isolate 57
						EU586125	isolate 248
						EU586122	isolate 128

[truncated: 3 more sheets: Supplementary Fig. 13, Supplementary Fig. 16, Supplementary Fig. 17]
