# Supplementary material for: Species-specific structural adaptation of the potyviral coat protein in virions and virus-like particles
Source: Commun Biol. 2026 Jan 13;9:226. doi: 10.1038/s42003-025-09502-w (PMC12902108; doi:10.1038/s42003-025-09502-w)
Supplement: Supplementary file 5 — Supplementary Data 2 [file 42003_2025_9502_MOESM5_ESM.xlsx]

## Sheet: Supplementary Data 2
Supplementary Data 2: Initial and final helical parameters of all filamentous structures from this study.
Sample	PVA	PVAincubation	PVA-B11VLP*		PVA-DaturaVLP		PVAVLPmut5				PVAVLPmut6			PVAVLPR163A	PVYVLPQ87H			PVYVLPR208T				PVYVLPQ87H+R208T		PVYVLPA161R	TEVVLP	PepMoVVLP		JGMVVLP**				PVAVLPD138C	PVAVLPin vitro
Filament architecture	h+RNA	h+RNA	h+RNA	h8.5	h+RNA	h8.5	h+RNA	h8.7	h9.7	r10	h9.7	h10.7	r10	h8.5	h+RNA	h8.5	r8	h+RNA	h7.5	h8.5	r8	h+RNA	h8.5	h+RNA	h8.5	h+RNA	r9	h+RNA	h8.6	h9.6	r9	h+RNA	h8.5
Initial symmetry (estimation)
Point symmetry	C1	C1	C1	C1	C1	C1	C1	C1	C1	C10	C1	C1	C10	C1	C1	C1	C8	C1	C1	C1	C8	C1	C1	C1	C1	C1	C9	C1	C1	C1	C9	C1	C1
Helical twist (º)	-40.95	-40.90	-40.90	-42.41	-40.90	-42.45	-40.90	-41.51	-36.93	19.05	-37.10	-33.67	19.74	-42.55	-40.95	-42.31	13.78	-40.95	-48.11	-42.41	13.78	-40.95	-42.41	-40.95	-42.55	-40.95	27.03	-40.90	-41.51	-37.57	13.87	-40.90	-42.55
Helical rise (Å)	3.95	3.89	3.89	4.79	3.89	4.74	3.89	4.67	3.89	36.93	3.85	3.48	36.33	4.71	3.95	5.33	43.24	3.95	5.88	5.20	43.24	3.95	5.20	3.95	4.71	3.95	33.56	3.89	4.81	4.61	43.15	3.89	4.71
Source	PVY (EMD-0297)	PVA	PVA	Helixplorer-1	PVA	PVA-B11VLPh8.5	PVA	Helixplorer-1	Helixplorer-1	Helixplorer-1	PVAVLPmut6:h9.7	Helixplorer-1	PVAVLPmut6:r10	PVA-DaturaVLPh8.5	PVY (EMD-0297)	Helixplorer-1	PVYVLPr8 (EMD-17046)	PVY (EMD-0297)	PVYVLPh7.5 (EMD-17047)	PVYVLPQ87H:h8.5	PVYVLPr8 (EMD-17046)	PVY (EMD-0297)	PVYVLPQ87H:h8.5	PVY (EMD-0297)	PVA-DaturaVLPh8.5	PVY (EMD-0297)	Helixplorer-1	PVA	Helixplorer-1	Helixplorer-1	Helixplorer-1	PVA	PVA-DaturaVLPh8.5
Final symmetry
Point symmetry	C1	C1	C1	C1	C1	C1	C1	C1	C1	C10	C1	C1	C10	C1	C1	C1	C8	C1	C1	C1	C8	C1	C1	C1	C1	C1	C9	C1	C1	C1	C9	C1	C1
Helical twist (º)	-40.90	-40.90	-40.95	-42.45	-40.95	-42.55	-40.95	-41.55	-37.10	19.74	-37.08	-33.75	19.64	-42.55	-40.95	-42.41	14.50	-41.13	-48.05	-42.49	14.36	-41.04	-42.30	-40.95	-42.45	-40.99	27.35	-40.95	-41.80	-37.65	14.89	-40.95	-42.50
Helical rise (Å)	3.89	3.89	3.96	4.74	3.91	4.71	3.97	4.53	3.85	36.33	3.85	3.46	36.33	4.73	3.92	5.20	43.54	4.09	5.89	5.18	43.50	4.05	5.37	3.94	4.74	3.93	33.50	4.03	4.85	4.50	42.79	3.96	4.73
Overall resolution (Å)	2.4	2.5	2.5	3.3	3.1	2.6	3.5	3.8	3.8	3.9	3.9	3.9	3.7	3.4	2.8	4.0	4.9	3.2	5.7	4.7	3.9	2.5	4.0	2.9	3.3	3.6	4.3	3.4	4.4	4.0	3.5	2.3	3.6
*....shematic presentation in Supplementary figure 19
**....shematic presentation in Supplementary figure 20
